# Supplementary material for: The Hypoxic Landscape Stratifies Gastric Cancer Into 3 Subtypes With Distinct M6a Methylation and Tumor Microenvironment Infiltration Characteristics
Source: Front Immunol. 2022 Jun 21;13:860041. doi: 10.3389/fimmu.2022.860041 (PMC9253390; doi:10.3389/fimmu.2022.860041)
Supplement: Supplementary file 5 [file Table_1.xlsx]

## Sheet: S1_Project
Table-S1: Public datasets included in this study
Project	Source	Platform	Number of patients	Stage	Gender	Outcome
GSE13861	https://ftp.ncbi.nlm.nih.gov/geo/series/GSE13nnn/GSE13861/matrix/	GPL6884	65	I/II:24 III/IV:42	Female:19 Male:46	OS/RFS
GSE15459（Singapore Patient Cohort）	https://ftp.ncbi.nlm.nih.gov/geo/series/GSE15nnn/GSE15459/matrix/	GPL570	200	I/II:60 III/IV:132	Female:67 Male:125	OS
GSE26899	https://ftp.ncbi.nlm.nih.gov/geo/series/GSE26nnn/GSE26899/matrix/	GPL6947	93	I/II:30 III/IV:63	Female:20 Male:73	OS/RFS
GSE26901	https://ftp.ncbi.nlm.nih.gov/geo/series/GSE26nnn/GSE26901/matrix/	GPL6947	109	I/II:58 III/IV:51	Female:40 Male:69	OS/RFS
GSE34942（Singapore Patient Cohort）	https://ftp.ncbi.nlm.nih.gov/geo/series/GSE34nnn/GSE349442/matrix/	GPL570	56	I/II:22 III/IV:31	Female:20 Male:36	OS
GSE57303	https://ftp.ncbi.nlm.nih.gov/geo/series/GSE57nnn/GSE57303/matrix/	GPL570	70	I/II:12 III/IV:58	Female:18 Male:52	OS
GSE62254(ACRG)	https://ftp.ncbi.nlm.nih.gov/geo/series/GSE62nnn/GSE62254/matrix/	GPL570	300	I/II:127 III/IV:173	Female:101 Male:199	OS/RFS
GSE84426	https://ftp.ncbi.nlm.nih.gov/geo/series/GSE84nnn/GSE84426/matrix/	GPL6947	76	NA	Female:22 Male:54	OS
GSE84433	https://ftp.ncbi.nlm.nih.gov/geo/series/GSE84nnn/GSE84433/matrix/	GPL6947	357	NA	Female:115 Male:242	OS
TCGA-STAD	https://portal.gdc.cancer.gov/	Illumina RNAseq	347	I/II:154 III/IV:180	Female:123 Male:224	OS/RFS
IMvigor210[1]	http://research‐pub.gene.com/IMvigor210CoreBiologies	Illumina RNAseq	298	I/II:182 III/IV:116	Female:65 Male:233	OS
Nathanson et al. 2017[2]	http://tide.dfci.harvard.edu/download/	Illumina RNAseq	24	NA	Female:11 Male:13	OS
GSE84426 and GSE84433 is part of SuperSeries GSE84437
References: [1] Mariathasan, S., S.J. Turley, D. Nickles, et al., TGFβ attenuates tumour response to PD-L1 blockade by contributing to exclusion of T cells. Nature, 2018. 554(7693): p. 544-548. [2] Nathanson, T., A. Ahuja, A. Rubinsteyn, et al., Somatic Mutations and Neoepitope Homology in Melanomas Treated with CTLA-4 Blockade. Cancer Immunol Res, 2017. 5(1): p. 84-91.

## Sheet: S2_Gene_sets
Table-S2: Gene sets enrolled in this study
28 immune cell types in the tumor microenvironment (PMID: 30560866)[1]
Gene Signature	Genes
Activated B cell	ADAM28	CD180	CD79B	BLK	CD19	MS4A1	TNFRSF17	IGHM	GNG7	MICAL3	SPIB	HLA-DOB	IGKC	PNOC	FCRL2	BACH2	CR2	TCL1A	AKNA	ARHGAP25	CCL21	CD27	CD38	CLEC17A	CLEC9A	CLECL1
Activated CD4 T cell	AIM2	BIRC3	BRIP1	CCL20	CCL4	CCL5	CCNB1	CCR7	DUSP2	ESCO2	ETS1	EXO1	EXOC6	IARS	ITK	KIF11	KNTC1	NUF2	PRC1	PSAT1	RGS1	RTKN2	SAMSN1	SELL	TRAT1
Activated CD8 T cell	ADRM1	AHSA1	C1GALT1C1	CCT6B	CD37	CD3D	CD3E	CD3G	CD69	CD8A	CETN3	CSE1L	GEMIN6	GNLY	GPT2	GZMA	GZMH	GZMK	IL2RB	LCK	MPZL1	NKG7	PIK3IP1	PTRH2	TIMM13	ZAP70
Activated dendritic cell	ABCD1	C1QC	CAPG	CCL3L3	CD207	CD302	ATP5B	ATP5L	ATP6V1A	BCL2L1	C1QB	SNURF	SPCS3	CCNA1	CEACAM8	NOS2	SRA1	TNFRSF6B	TREM1	TREML1	RHOA	SLC25A37	TNFSF14	TREML4	VNN2	XPO6	CLEC4C	TNFAIP2	UBD	ACTR3	RAB1A	SLA	HLA-DQA2	SIGLEC5	SLAMF9
CD56bright natural killer cell	ABAT	C11orf75	C5orf15	CDHR1	DCAF12	DYNLL1	GPR137B	HCP5	HDGFRP2	KRT86	MLST8	ELMOD3	ENTPD5	FAM119A	FAM179A	CLIC2	COX7A2L	CREB3L4	CSF1	CSNK2A2	CSTA	CSTB	CTPS	CTSD	FST	GATA2	GMPR	HDC	HEY1	HOXA1	HS2ST1	HS3ST1	BCL11B	CDH3	MYL6B	NAA16	ClQA	ClQB	CYP27B1	EIF3M
CD56dim natural killer cell	CYP27A1	DDX55	DYRK2	RPL37A	NOTCH3	AKR7A3	GPRC5C	GRIN1	HLA-E	PORCN	PSMC4	UPP1	IL21R	KIR2DS1	KIR2DS2	KIR2DS5
Central memory CD4 T cell	ABHD3	AHNAK	ANXA2P2	AQP3	ATHL1	BMI1	BZW2	CD63	COL4A1	CYLD	ELMO2	FYN	GLIPR1	GSS	IFITM2	ITGB1	ITGB2	KLF5	LSP1	NDUFB9	PKM2	SFXN3	SIRPG	SMAD4	STX4	TRADD	VIM	XRCC6
Central memory CD8 T cell	ACTN4	ADAM12	ADCY9	F13A1	FCER1G	FCGR3B	FGF7	FKBP4	GLUD1	GM2A	GUSB	IL1RN	NOL11	NTRK1	RARA	RNF128	SIGLEC1	TNFRSF11A	TOX4	UBA52	ULBP1
Effector memeory CD4 T cell	ATM	CASP3	CASQ1	CD300E	DARS	DOCK9	EXOSC9	EZH2	GDE1	IL34	NCOA4	NEFL	PDGFRL	PTGS1	REPS1	SCG2	SDPR	SIGLEC14	SIGLEC6	TAL1	TFEC	TIPIN	TPK1	UQCRB	USP9Y	WIPF1	ZCRB1
Effector memeory CD8 T cell	ACAP1	APOL3	ARHGAP10	ATP10D	C3AR1	CCR5	CD160	CD55	CFLAR	CMKLR1	DAPP1	FCRL6	FLT3LG	GZMM	HAPLN3	HLA-DMB	HLA-DPA1	HLA-DPB1	IFI16	LIME1	LTK	NFKBIA	SETD7	SIK1	TRIB2
Eosinophil	GIPR	KRT18P50	LRMP	FOSB	RRP12	GPR183	NR4A3	ST3GAL6	DEPDC5	PDE6C	PKD2L2	GPR65	IL5RA	P2RY14	DACH1	DAPK2	EMR3
Gamma delta T cell	ACP5	AQP9	BTN3A2	C1orf54	CARD8	CCL18	CD209	CD33	CD36	CDK5	IL10RB	KLRF1	LGALS1	MAPK7	KLHL7	KRT80	LAMC1	LCORL	LMNB1	MEIS3P1	MPL	FABP1	FABP5	FADD	MFAP3L	MINPP1	RPS24	RPS7	RPS9	DBNL	CCL13
Immature B cell	CD22	CYBB	FAM129C	FCRL1	FCRL3	FCRL5	FCRLA	HDAC9	HLA-DQA1	HVCN1	KIAA0226	NCF1	NCF1B	P2RY10	SP100	TXNIP	STAP1	TAGAP	ZCCHC2
Immature dendritic cell	ACADM	AHCYL1	ALDH1A2	ALDH3A2	ALDH9A1	ALOX15	AMT	ARL1	ATIC	ATP5A1	CAPZA1	LILRA5	RDX	RRAGD	TACSTD2	INPP5F	RAB38	PLAU	CSF3R	SLC18A2	AMPD2	CLTB	C1orf162
Macrophage	AIF1	CCL1	CCL14	CCL23	CCL26	CD300LB	CNR1	CNR2	EIF1	EIF4A1	FPR1	FPR2	FRAT2	GPR27	GPR77	RNASE2	MS4A2	BASP1	IGSF6	HK3	VNN1	FES	NPL	FZD2	FAM198B	HNMT	SLC15A3	CD4	TXNDC3	FRMD4A	CRYBB1	HRH1	WNT5B
Mast cell	ADAMTS3	CPA3	CMA1	CTSG	ARHGAP15	CPM	FCN1	FTL	HSPA6	ITGA9	RNASE3	S100A4	SIGLEC8	SLC6A4	PTGS2	EGR3	PILRA
MDSC	CCR2	CD14	CD2	CD86	CXCR4	FCGR2A	FCGR2B	FCGR3A	FERMT3	GPSM3	IL18BP	IL4R	ITGAL	ITGAM	PARVG	PSAP	PTGER2	PTGES2	S100A8	S100A9
Memory B cell	AICDA	CCNA2	CDKN3	CLCN5	ENPP1	FCER1A	FCRL4	MYC	RUNX2	SORL1	SOX5	STAT5A	STAT5B	TLR9
Monocyte	ASGR2	CFP	ASGR1	CD1D	UPK3A	ACTG1	ANXA5	ATP6V1B2	CFL1	DAZAP2	CTBS	EMR4P	HIVEP2	MARCKSL1	MBP	MMP15	PNPLA6	TMBIM6	PQBP1	TEX264	IKZF1
Natural killer cell	AKT3	AXL	BST2	CDH2	CRTAM	CSF2RA	CTSZ	CXCL1	CYTH1	DAXX	DGKH	DLL4	DPYD	ERBB3	F11R	FAM27A	FAM49A	FASLG	FCGR1A	FN1	FSTL1	FUCA1	GBP3	GLS2	GRB2	LST1	BCL2	CDC5L	FGF18	FUT5	FZR1	GAGE2	IGFBP5	KANK2	LDB3
Natural killer T cell	BTN2A2	CD101	CD109	CNPY3	CNPY4	CREB1	CRTC2	CRTC3	CSF2	KLRC1	FUT4	ICAM2	IL32	LAMP2	LILRB5	KLRG1	HSPA4	HSPB6	ISM2	ITIH2	KDM4C	KIR2DS4	KIRREL3	SDCBP	NFATC2IP	MICB	KIR2DL1	KIR2DL3	KIR3DL1	KIR3DL2	NCR1	FOSL1	TSLP	SLC7A7	SPP1	TREM2	UBASH3A	YBX2	CCDC88A	CLEC1A	THBD	PDPN	VCAM1	EMR1
Neutrophil	CREB5	CDA	CHST15	S100A12	APOBEC3A	CASP5	MMP25	HAL	C1orf183	FFAR2	MAK	CXCR1	STEAP4	MGAM	BTNL8	CXCR2	TNFRSF10C	VNN3
Plasmacytoid dendritic cell	CBX6	DAB2	DDX17	HIGD1A	IDH3A	IL3RA	MAGED1	NUCB2	OFD1	OGT	PDIA4	SERTAD2	SIRPA	TMED2	ENG	FCAR	IGF1	ITGA2B	GABARAP	GPX1	KRT23	PROK2	RALB	RETNLB	RNF141	SEC14L1	SEPX1	EMP3	CD300LF	ABTB1	KLHL21	PHRF1
Regulatory T cell	CCL3L1	CD72	CLEC5A	FOXP3	ITGA4	L1CAM	LIPA	LRP1	LRRC42	MARCO	MMP12	MNDA	MRC1	MS4A6A	PELO	PLEK	PRSS23	PTGIR	ST8SIA4	STAB1
T follicular helper cell	B3GAT1	CDK5R1	PDCD1	BCL6	CD200	CD83	CD84	FGF2	GPR18	CEBPA	CECR1	CLEC10A	CLEC4A	CSF1R	CTSS	DMN	DPP4	LRRC32	MC5R	MICA	NCAM1	NCR2	NRP1	PDCD1LG2	PDCD6	PRDX1	RAE1	RAET1E	SIGLEC7	SIGLEC9	TYRO3	CHST12	CLIC3	IVNS1ABP	KIR2DL2	LGMN
Type 1 T helper cell	CD70	TBX21	ADAM8	AHCYL2	ALCAM	B3GALNT1	BBS12	BST1	CD151	CD47	CD48	CD52	CD53	CD59	CD6	CD68	CD7	CD96	CFHR3	CHRM3	CLEC7A	COL23A1	COL4A4	COL5A3	DAB1	DLEU7	DOC2B	EMP1	F12	FURIN	GAB3	GATM	GFPT2	GPR25	GREM2	HAVCR1	HSD11B1	HUNK	IGF2	RCSD1	RYR1	SAV1	SELE	SELP	SH3KBP1	SIT1	SLC35B3	SIGLEC10	SKAP1
Type 17 T helper cell	IL17A	IL17RA	C2CD4A	C2CD4B	CA2	CCDC65	CEACAM3	IL17C	IL17F	IL17RC	IL17RE	IL23A	ILDR1	LONRF3	SH2D6	TNIP2	ABCA1	ABCB1	ADAMTS12	ANK1	ANKRD22	B3GALT2	CAMTA1	CCR9	CD40	GPR44	IFT80
Type 2 T helper cell	ASB2	CSRP2	DAPK1	DLC1	DNAJC12	DUSP6	GNAI1	LAMP3	NRP2	OSBPL1A	PDE4B	PHLDA1	PLA2G4A	RAB27B	RBMS3	RNF125	TMPRSS3	GATA3	BIRC5	CDC25C	CDC7	CENPF	CXCR6	DHFR	EVI5	GSTA4	HELLS	IL26	LAIR2
25 immunity-related gene sets covering both innate and adaptive responses (PMID: 32591432)[2]
Gene Signature	Genes
REACTOME_INTERFERON_GAMMA_SIGNALING	B2M	CAMK2A	CAMK2B	CAMK2D	CD44	CIITA	FCGR1A	FCGR1B	GBP1	GBP2	GBP4	GBP5	GBP6	GBP7	HLA-A	HLA-B	HLA-C	HLA-DPA1	HLA-DPB1	HLA-DQA1	HLA-DQA2	HLA-DRB1	HLA-DRB3	HLA-DRB5	HLA-F	HLA-G	HLA-K	ICAM1	IFNG	IFNGR1	IFNGR2	IRF1	IRF2	IRF3	IRF4	IRF5	IRF6	IRF7	IRF8	IRF9	JAK1	JAK2	LOC441019	LOC646981	MT2A	NCAM1	OAS1	OAS2	OAS3
KEGG_ANTIGEN_PROCESSING_AND_PRESENTATION	B2M	CALR	CANX	CD4	CD74	CD8A	CD8B	CIITA	CREB1	CTSB	CTSL1	CTSS	HLA-A	HLA-B	HLA-C	HLA-DMA	HLA-DMB	HLA-DOA	HLA-DOB	HLA-DPA1	HLA-DPB1	HLA-DQA1	HLA-DQA2	HLA-DQB1	HLA-DRA	HLA-DRB1	HLA-DRB3	HLA-DRB4	HLA-DRB5	HLA-E	HLA-F	HLA-G	HSP90AA1	HSP90AB1	HSPA1A	HSPA1B	HSPA1L	HSPA2	HSPA4	HSPA5	HSPA6	HSPA8	IFI30	IFNA1	IFNA10	IFNA13	IFNA14	IFNA16	IFNA17
BIOCARTA_CTLA4_PATHWAY	CD247	CD28	CD3D	CD3E	CD3G	CD80	CD86	CTLA4	GRB2	HLA-DRA	HLA-DRB1	ICOS	ICOSLG	IL2	ITK	LCK	PIK3CA	PIK3R1	PTPN11	TRA	TRB
REACTOME_PD1_SIGNALING	CD247	CD274	CD3D	CD3E	CD3G	CD4	CSK	HLA-DPA1	HLA-DPB1	HLA-DQA1	HLA-DQA2	HLA-DRB1	HLA-DRB3	HLA-DRB5	LCK	PDCD1	PDCD1LG2	PTPN6
GO_POSITIVE_REGULATION_OF_INFLAMMATORY_RESPONSE	ADAM8	ADORA2B	AGER	AGT	AGTR1	C3	CCL1	CCL11	CCL13	CCL14	CCL15	CCL16	CCL18	CCL2	CCL23	CCL24	CCL26	CCL3	CCL3L1	CCL3L3	CCL4	CCL4L2	CCL5	CCL7	CCL8	CCR2	CCR7	CD28	CD47	CD6	CDK19	CLOCK	CNR1	CREB3L3	CX3CL1	EDNRA	ETS1	F12	FABP4	FCER1A	FCER1G	FFAR2	FFAR3	GBP5	GPRC5B	GPSM3	HYAL2	IDO1	IL12B
GO_LEUKOCYTE_MIGRATION_INVOLVED_IN_INFLAMMATORY_RESPONSE	ADAM8	CCL2	CX3CL1	FFAR2	ITGB2	JAM3	LBP	PPBP	S100A8	S100A9	SELE
GO_POSITIVE_REGULATION_OF_ACUTE_INFLAMMATORY_RESPONSE	ADAM8	C3	CCL5	CCR2	CCR7	CNR1	CREB3L3	F12	FCER1A	FCER1G	FFAR2	FFAR3	IL1B	IL6	IL6ST	KLKB1	NPY5R	OSM	OSMR	PIK3CG	PLA2G4A	PTGER3	PTGS2	TAC1	TNF	TNFRSF11A	TNFSF11	ZP3
GO_REGULATION_OF_CHRONIC_INFLAMMATORY_RESPONSE	ADORA2B	CCL5	CX3CR1	CYP19A1	FOXP3	IDO1	IL10	IL4	LTA	TNF	TNFAIP3
GO_REGULATION_OF_CYTOKINE_PRODUCTION_INVOLVED_IN_INFLAMMATORY_RESPONSE	APOD	CD6	CHID1	CUEDC2	GBP5	GPSM3	IL17A	IL17B	IL17F	IL17RA	IL17RC	LEP	MAPK14	MEFV	NOD2	NOS2	PER1	ZC3H12A
HALLMARK_IL6_JAK_STAT3_SIGNALING	A2M	ACVR1B	ACVRL1	BAK1	CBL	CCL7	CCR1	CD14	CD36	CD38	CD44	CD9	CNTFR	CRLF2	CSF1	CSF2	CSF2RA	CSF2RB	CSF3R	CXCL1	CXCL10	CXCL11	CXCL13	CXCL3	CXCL9	DNTT	EBI3	FAS	GRB2	HAX1	HMOX1	IFNAR1	IFNGR1	IFNGR2	IL10RB	IL12RB1	IL13RA1	IL15RA	IL17RA	IL17RB	IL18R1	IL1B	IL1R1	IL1R2	IL2RA	IL2RG	IL3RA	IL4R	IL6
HALLMARK_INTERFERON_ALPHA_RESPONSE	ADAR	B2M	BATF2	BST2	C1S	CASP1	CASP8	CCRL2	CD47	CD74	CMPK2	CNP	CSF1	CXCL10	CXCL11	DDX60	DHX58	EIF2AK2	ELF1	EPSTI1	FAM125A	FAM46A	FTSJD2	GBP2	GBP4	GMPR	HERC6	HLA-C	IFI27	IFI30	IFI35	IFI44	IFI44L	IFIH1	IFIT2	IFIT3	IFITM1	IFITM2	IFITM3	IL15	IL4R	IL7	IRF1	IRF2	IRF7	IRF9	ISG15	ISG20	LAMP3
GO_ADAPTIVE_IMMUNE_RESPONSE	ADAM17	AICDA	ALCAM	ANXA1	BATF	BCL10	BCL3	BCL6	BTK	BTLA	BTN3A1	BTN3A2	BTN3A3	BTNL8	C1QA	C1QB	C1QBP	C1QC	C1R	C1RL	C1S	C2	C3	C3AR1	C4A	C4B	C4BPA	C4BPB	C5	C6	C7	C8A	C8B	C8G	C9	CADM1	CAMK4	CD1A	CD1B	CD1C	CD1E	CD209	CD244	CD27	CD4	CD40LG	CD46	CD55	CD6
GO_CYTOKINE_PRODUCTION_INVOLVED_IN_IMMUNE_RESPONSE	CAMK4	CD55	CHGA	DENND1B	DLG1	GAS6	HSPD1	IL31RA	IL4	KIT	MR1	NOD2	SIRT1	SLAMF1	SLC11A1	TLR2	TREM1
GO_MACROPHAGE_ACTIVATION_INVOLVED_IN_IMMUNE_RESPONSE	CX3CR1	HAVCR2	HMGB1	LBP	PRKCE	SBNO2	SYK	TICAM1	TLR3	TYROBP	ZAP70
GO_MAST_CELL_MEDIATED_IMMUNITY	CHGA	CPLX2	GATA2	KIT	LAT	LAT2	LYN	MILR1	MRGPRX2	NR4A3	PIK3CD	PIK3CG	PLA2G3	RASGRP1	S100A13	SERPINB9	SNAP23	SPON2
GO_MYELOID_CELL_ACTIVATION_INVOLVED_IN_IMMUNE_RESPONSE	ANXA3	CCL3	CHGA	CPLX2	CX3CR1	DOCK2	FCER1G	GATA2	HAVCR2	HMGB1	KIT	LAT	LAT2	LBP	LYN	MILR1	MRGPRX2	NR4A3	PI4K2A	PIK3CD	PIK3CG	PLA2G3	PPBP	PRKCE	PYCARD	PYDC1	RASGRP1	S100A13	SBNO2	SLAMF1	SNAP23	STXBP2	STXBP3	SYK	TICAM1	TLR3	TYROBP	VAMP2	VAMP7	VAMP8	ZAP70
GO_NATURAL_KILLER_CELL_MEDIATED_IMMUNITY	CEBPG	CLEC2A	CORO1A	GZMB	KIR3DL1	KLRC2	KLRD1	KLRF2	LYST	MICA	MICB	PRDX1	PTPN6	RAB27A	RAET1E	RAET1G	RAET1L	SLAMF7	TUBB	TUBB4B	ULBP1	ULBP2	ULBP3	UNC13D	VAMP2	VAMP7
GO_POSITIVE_REGULATION_OF_CYTOKINE_PRODUCTION_INVOLVED_IN_IMMUNE_RESPONSE	B2M	BCL10	CD36	CD74	F2RL1	FCER1G	FFAR2	FFAR3	FZD5	GATA3	GPRC5B	HLA-A	MALT1	MAP3K7	MIF	NLRP3	NR4A3	PRKCZ	RSAD2	SASH3	SEMA7A	SPON2	TLR4	TNFRSF14	TNFSF4	TRAF2	TRAF6	TRIM6	WNT5A	XCL1
GO_POSITIVE_REGULATION_OF_MYELOID_LEUKOCYTE_CYTOKINE_PRODUCTION_INVOLVED_IN_IMMUNE_RESPONSE	BCL10	CD36	CD74	FCER1G	GPRC5B	MIF	NR4A3	SEMA7A	SPON2	TLR4	WNT5A
GO_POSITIVE_REGULATION_OF_T_HELPER_1_TYPE_IMMUNE_RESPONSE	ANXA1	CCL19	CCR2	CD80	HLX	IL12B	IL12RB1	IL23A	IL23R	IL27RA	NLRP10	RIPK2	SLC11A1	SOCS5	XCL1
GO_POSITIVE_REGULATION_OF_TYPE_2_IMMUNE_RESPONSE	CD74	CD86	GATA3	IDO1	IL33	IL4R	IL6	NLRP3	NOD2	PRKCZ	RARA	RSAD2	TNFSF4	XCL1
GO_T_CELL_MEDIATED_IMMUNITY	BTN3A2	BTN3A3	CADM1	CD46	CD55	CD8A	CRTAM	CTSC	CTSH	DENND1B	DLG1	EMP2	FOXP3	GATA3	GNL1	ICAM1	IL31RA	IL4	JAG1	KDM5D	MICA	MICB	MYO1G	RAB27A	RAET1E	RFTN1	SLAMF1	SLC11A1
GO_TOLERANCE_INDUCTION	C3	C3AR1	CCR4	FOXJ1	FOXP3	HAVCR2	ICOS	IRG1	LGALS9	LYN	TGFB1	TNFAIP3
Immunoscore_Signature	IFNG	IL12	TXBX21	IRF1	STAT1	GZMA	GZMB	GZMH	PRF1	GNLY	CXCL9	CXCL10	CCL5
MHC_Class_II	HLA-DRB6	HLA-DQB2	HLA-DPB2	HLA-DRB1	HLA-DRB5	HLA-DQA1	HLA-DQB1	HLA-DPA1	HLA-DPB1
T cell dysfunction and immunotherapy resistance (PMID: 30127393)[3]
Gene Signature	Genes
T_cell_accumulation (PMID: 24476824)[4]	FYN	F11R	SEMA4D	CCL1	EGR2	TBC1D22A	WNT10B	DGKA	TAP1	DGKZ	JUN	CXorf56	NPTXR	HIPK2	CBLB	BTG2	ENTPD1
T_cell_exhaustion (PMID: 26139534)[5]	HSPA1B	HSPA1A	NR4A2	RGS1	TNFAIP3	CAMK2N1	DUSP1	NR4A3	IFIT3	IFIT1B	FOSB	CCL5	SAMD3	CCL3L3	MACC1	VPS37B	TF	DSEL	SPATA20	ADSSL1	DHX58	SPP1	TRIM15	DUSP26	ABI3	SFN	C1QC	RTP4	JUN	BCKDHB	CCL4	POU6F1	CYSLTR2	SLC14A1	RGS16	CUEDC1	DEDD2	CPEB1	CTSS	TMEM88	FAM196B	SKI	BTG1	SYCP2L	RGS2	ABCB1	ADRB2	CD69	RNF166
T_cell_regulatory (PMID: 23277554)[6]	FOXP3	ITGB8	LRRC32	IKZF2	PENK	GPR83	WLS	PLAGL1	CD80	NT5E	IL10	FAM160A1	ECM1	CXCL10	PTPRJ	IL1R2	CORO2A	ARHGAP20	CD83	LY96	IKZF4	ANKRD55	NEB	RRAGD	TRAT1	SAMD9L	SCIN	TNFRSF8	FAM129A	CD200R1	IL18R1	MAF	RLN3	CCR6	SLC14A1	LDLRAD4	PHLPP1	ITGAE	CCR8	IFNGR1	SLC9A7	MYO1E	ZSCAN29	ANKRD12	GPR52	JUN	TTC39C	IFITM3	DUSP4
ICB_resistance (PMID: 25754329 )[7]	KCNJ13	ADGRE1	LYZ	DPT	HLA-DQB1	LPAR4	CD53	SPP1	GXYLT2	IRGM	CXCL10	RTP4	FSCN1	FCGR3B	FCGR3A	IFI44	PLXNC1	CCL3L3	CYBB	USP18	IRF4	HLA-DQA1	TYROBP	ZBP1	MGLL	TGFBI	PTPRC	PSMB9	IFI16	CTSS	FOLR2	FAM81A	PDE8A	CCR5	SERPINB2	CLEC12A	MS4A7	CD180	OAS2	CCR2	HLA-DRB5	PLD4	XAF1	SLC7A8	CD84	CD74	CYTH4	FCER1G	IL7R
Immunosuppressive cell signatures (PMID: 30127393)[3]
Gene Signature	Genes
MDSC (PMID: 26603621)[8]	IL13RA2	SERPINE2	CT45A1	MAGEA4	MAGEA3	FDCSP	XAGE1B	IGFBP3	BMP2	LCN2	MRGPRX3	RRM2	COL9A3	UBE2C	ID1	BEX3	CTHRC1	AKAP12	WWTR1	SPOCK1	KRT18	CT45A5	TNC	SPANXB1	DCBLD2	CCNB1	SFRP1	OVOS2	HAS2	DKK1	MAGEC2	S100A16	PAGE5	PRAME	KRT6B	FAT1	APOBEC3B	ITGA2	PMEPA1	TM4SF1	MAGEA2	SERPINA3	MOCOS	TUBB3	POPDC3	S100A13	ASPM	GTSF1	YAP1
TAM (PMID: 23029029)[9]	F13A1	FCER1A	CCL17	FOXQ1	ESPNL	CD1A	GATM	CCL13	PALLD	GALNT18	MAOA	RAMP1	STAB1	CCL26	CCL23	PARM1	CD1E	ITM2C	CALCRL	CRH	RGS18	MS4A6A	DHRS2	PON2	ALOX15	RAB33A	MOCOS	CCL18	IL17RB	FABP4	CMTM8	QPRT	CDR2L	DUOXA1	ABCC4	SYT17	PPP1R14A	PDGFC	GPT	FAM189A2	RASAL1	IPCEF1	ZNF366	MAP4K1	RAB30	PCED1B	TMIGD3	SH3BP4	RRS1
CAF (PMID: 23153532)[10]	COL3A1	COL1A2	COL1A1	CTSK	THBS2	COL6A3	C1S	COL5A1	C3	SFRP2	COL6A1	C1R	VCAN	MXRA5	MMP3	ISLR	DCN	COL5A2	CRISPLD2	CDR1	CXCL14	COL12A1	ADAMDEC1	AEBP1	LUM	MMP1	SERPINF1	TIMP2	IGFBP5	SPARC	CHI3L1	PLAT	SULF1	GREM1	BGN	DKK3	COL8A1	TIMP1	RARRES2	C11orf96	FBN1	TMEM158	THY1	PCOLCE	CYR61	EFEMP1	CTHRC1	ACTA2-AS1	FBLN1
core biological pathways (PMID: 29443960)[11]
Gene Signature	Genes
CD8 T effector	CD8A	CXCL10	CXCL9	GZMA	GZMB	IFNG	PRF1	TBX21
DNA damage repair	ALKBH2	ALKBH3	APEX1	APEX2	APLF	ATM	ATR	ATRIP	BLM	BRCA1	BRCA2	BRIP1	CCNH	CDK7	CETN2	CHAF1A	CHEK1	CHEK2	CLK2	DCLRE1C	DDB1	DDB2	DUT	ENDOV	ERCC1	ERCC2	ERCC3	ERCC4	ERCC5	ERCC6	ERCC8	FAN1	FANCA	FANCB	FANCC	FANCD2	FANCE	FANCF	FANCG	FANCL	FANCM	GTF2H1	GTF2H2	GTF2H3	GTF2H4	GTF2H5	H2AFX	HLTF	HUS1
Antigen processing machinery	B2M	HLA-A	HLA-B	HLA-C	TAP1	TAP2
Immune checkpoint	CD274	CTLA4	HAVCR2	LAG3	PDCD1	PDCD1LG2	TIGIT
Cell cycle regulators	ATM	CCND1	CCNE1	CDKN1A	CDKN2A	E2F3	FBXW7	MDM2	RB1	TP53
Pan-F-TBRS	ACTA2	ACTG2	ADAM12	ADAM19	CNN1	COL4A1	CTGF	CTPS1	FAM101B	FSTL3	HSPB1	IGFBP3	PXDC1	SEMA7A	SH3PXD2A	TAGLN	TGFBI	TNS1	TPM1
EMT1	CLDN3	CLDN7	CLDN4	CDH1	VIM	TWIST1	ZEB1	ZEB2
EMT2	AXL	FAP	LOXL2	ROR2	TAGLN	TWIST2	WNT5A
EMT3	FOXF1	GATA6	SOX9	TWIST1	ZEB1	ZEB2
Cell cycle	ABL1	ANAPC1	ANAPC10	ANAPC11	ANAPC13	ANAPC2	ANAPC4	ANAPC5	ANAPC7	ATM	ATR	BUB1	BUB1B	BUB3	CCNA1	CCNA2	CCNB1	CCNB2	CCNB3	CCND1	CCND2	CCND3	CCNE1	CCNE2	CCNH	CDC14A	CDC14B	CDC16	CDC20	CDC23	CDC25A	CDC25B	CDC25C	CDC26	CDC27	CDC45	CDC6	CDC7	CDK1	CDK2	CDK4	CDK6	CDK7	CDKN1A	CDKN1B	CDKN1C	CDKN2A	CDKN2B	CDKN2C
Mismatch repair	EXO1	LIG1	MLH1	MLH3	MSH2	MSH3	MSH6	PCNA	PMS2	POLD1	POLD2	POLD3	POLD4	RFC1	RFC2	RFC3	RFC4	RFC5	RPA1	RPA2	RPA3	RPA4	SSBP1
Homologous recombination	BLM	BRCA2	EME1	MRE11A	MUS81	NBN	POLD1	POLD2	POLD3	POLD4	RAD50	RAD51	RAD51B	RAD51C	RAD51D	RAD52	RAD54B	RAD54L	RPA1	RPA2	RPA3	RPA4	SHFM1	SSBP1	TOP3A	TOP3B	XRCC2	XRCC3
Nucleotide excision repair	CCNH	CDK7	CETN2	CUL4A	CUL4B	DDB1	DDB2	ERCC1	ERCC2	ERCC3	ERCC4	ERCC5	ERCC6	ERCC8	GTF2H1	GTF2H2	GTF2H3	GTF2H4	GTF2H5	LIG1	MNAT1	PCNA	POLD1	POLD2	POLD3	POLD4	POLE	POLE2	POLE3	POLE4	RAD23A	RAD23B	RBX1	RFC1	RFC2	RFC3	RFC4	RFC5	RPA1	RPA2	RPA3	RPA4	XPA	XPC
DNA replication	DNA2	FEN1	LIG1	MCM2	MCM3	MCM4	MCM5	MCM6	MCM7	PCNA	POLA1	POLA2	POLD1	POLD2	POLD3	POLD4	POLE	POLE2	POLE3	POLE4	PRIM1	PRIM2	RFC1	RFC2	RFC3	RFC4	RFC5	RNASEH1	RNASEH2A	RNASEH2B	RNASEH2C	RPA1	RPA2	RPA3	RPA4	SSBP1
Base_excision_repair	PARP2	PARP3	POLD3	PARP1	PARP4	FEN1	SMUG1	NEIL2	APEX2	POLL	HMGB1	APEX1	LIG1	LIG3	MPG	MUTYH	NTHL1	OGG1	PCNA	POLE3	POLB	POLD1	POLD2	POLE	POLE2	NEIL3	POLE4	POLD4	UNG	XRCC1	NEIL1	MBD4
hypoxia_signature
Gene Signature	Genes
Glycolysis (PMID: 30552315)[12]	ACSS1	ACSS2	ADH1A	ADH1B	ADH1C	ADH4	ADH5	ADH6	ADH7	ADPGK	AKR1A1	ALDH1A3	ALDH1B1	ALDH2	ALDH3A1	ALDH3A2	ALDH3B1	ALDH3B2	ALDH7A1	ALDH9A1	ALDOA	ALDOB	ALDOC	BPGM	DLAT	DLD	ENO1	ENO2	ENO3	FBP1	FBP2	G6PC	G6PC2	GALM	GAPDH	GAPDHS	GCK	GPI	HK1	HK2	HK3	HKDC1	LDHA	LDHAL6A	LDHAL6B	LDHB	LDHC	PANK1	PCK1
Hu_hypoxia_signature (PMID: 30445533)[13]	FABP5	UCHL1	GAL	PLODDDIT4	VEGF	ADM	ANGPTL4	NDRG1	NP	SLC16A3	C14ORF58	RRAGD
Oxidative_Phosphorylation (PMID: 30552315)[12]	ND1	ND2	ND3	ND4	ND4L	ND5	ND6	NDUFS1	NDUFS2	NDUFS3	NDUFS4	NDUFS5	NDUFS6	NDUFS7	NDUFS8	NDUFV1	NDUFV2	NDUFV3	NDUFA1	NDUFA2	NDUFA3	NDUFA4	NDUFA4L2	NDUFA5	NDUFA6	NDUFA7	NDUFA8	NDUFA9	NDUFA10	NDUFAB1	NDUFA11	NDUFA12	NDUFA13	NDUFB1	NDUFB2	NDUFB3	NDUFB4	NDUFB5	NDUFB6	NDUFB7	NDUFB8	NDUFB9	NDUFB10	NDUFB11	NDUFC1	NDUFC2	NDUFC2-KCTD14	SDHA	SDHB
References: [1] Jia, Q., W. Wu, Y. Wang, et al., Local mutational diversity drives intratumoral immune heterogeneity in non-small cell lung cancer. Nat Commun, 2018. 9(1): p. 5361. [2] García-Mulero, S., M.H. Alonso, J. Pardo, et al., Lung metastases share common immune features regardless of primary tumor origin. J Immunother Cancer, 2020. 8(1). [3] Jiang, P., S. Gu, D. Pan, et al., Signatures o…
[truncated: 239 more columns]

## Sheet: S3_HALLMARK
Table-S3: The activation states of HALLMARK pathway in distinct hypoxiaCluster by GSVA enrichment analysis
hypoxiaCluster High vs hypoxiaCluster Low
Pathway	FDR	P.Value	logFC
HALLMARK_EPITHELIAL_MESENCHYMAL_TRANSITION	2.33583e-210	4.67167e-212	0.737898
HALLMARK_MYC_TARGETS_V2	1.47487e-96	3.24472e-97	-0.590824
HALLMARK_E2F_TARGETS	4.37208e-81	1.13674e-81	-0.535309
HALLMARK_ANGIOGENESIS	5.39569e-136	4.31655e-137	0.513953
HALLMARK_UV_RESPONSE_DN	7.56649e-202	3.0266e-203	0.500212
HALLMARK_MYC_TARGETS_V1	5.97046e-69	1.91055e-69	-0.458723
HALLMARK_G2M_CHECKPOINT	4.89538e-78	1.37071e-78	-0.455726
HALLMARK_MYOGENESIS	7.15735e-171	4.29441e-172	0.447638
HALLMARK_HEDGEHOG_SIGNALING	3.8032e-105	6.84575e-106	0.371841
HALLMARK_TNFA_SIGNALING_VIA_NFKB	1.29493e-70	3.8848e-71	0.367203
HALLMARK_OXIDATIVE_PHOSPHORYLATION	8.35196e-57	3.34079e-57	-0.355023
HALLMARK_KRAS_SIGNALING_UP	8.01334e-119	9.61601e-120	0.334863
HALLMARK_APICAL_JUNCTION	3.17085e-129	3.17085e-130	0.327901
HALLMARK_COAGULATION	2.86539e-102	5.73078e-103	0.316254
HALLMARK_HYPOXIA	9.16623e-118	1.28327e-118	0.312865
HALLMARK_DNA_REPAIR	1.95969e-92	4.70324e-93	-0.309658
HALLMARK_INFLAMMATORY_RESPONSE	2.42277e-56	1.01756e-56	0.304899
HALLMARK_IL2_STAT5_SIGNALING	7.38977e-108	1.18236e-108	0.300045
HALLMARK_TGF_BETA_SIGNALING	1.86235e-67	6.332e-68	0.294003
HALLMARK_MTORC1_SIGNALING	1.19474e-52	5.73474e-53	-0.28869
HALLMARK_IL6_JAK_STAT3_SIGNALING	2.05669e-44	1.11062e-44	0.272812
HALLMARK_ALLOGRAFT_REJECTION	5.55643e-30	3.55612e-30	0.25442
HALLMARK_UNFOLDED_PROTEIN_RESPONSE	4.03976e-52	2.01988e-52	-0.253524
HALLMARK_COMPLEMENT	4.67563e-51	2.43133e-51	0.239102
HALLMARK_APOPTOSIS	9.25385e-62	3.51646e-62	0.220271
HALLMARK_GLYCOLYSIS	1.57705e-54	6.93904e-55	-0.218203
HALLMARK_PEROXISOME	3.09922e-53	1.42564e-53	-0.21006
HALLMARK_FATTY_ACID_METABOLISM	1.74712e-37	9.81367e-38	-0.198542
HALLMARK_WNT_BETA_CATENIN_SIGNALING	6.20985e-33	3.85011e-33	0.194843
HALLMARK_NOTCH_SIGNALING	5.59667e-33	3.358e-33	0.180261
HALLMARK_SPERMATOGENESIS	1.41178e-66	5.08243e-67	-0.171239
HALLMARK_APICAL_SURFACE	1.74712e-37	1.01333e-37	0.15887
HALLMARK_INTERFERON_GAMMA_RESPONSE	6.02749e-10	4.46034e-10	0.157451
HALLMARK_CHOLESTEROL_HOMEOSTASIS	2.13089e-18	1.40639e-18	-0.145647
HALLMARK_REACTIVE_OXYGEN_SPECIES_PATHWAY	1.74356e-17	1.18562e-17	-0.134526
HALLMARK_XENOBIOTIC_METABOLISM	1.53022e-13	1.10176e-13	-0.096501
HALLMARK_PROTEIN_SECRETION	6.04735e-07	4.95882e-07	-0.0886288
HALLMARK_ANDROGEN_RESPONSE	1.43002e-08	1.08682e-08	0.0779496
HALLMARK_HEME_METABOLISM	1.52019e-14	1.06413e-14	0.0666281
HALLMARK_ESTROGEN_RESPONSE_EARLY	2.90197e-08	2.26354e-08	0.066098
HALLMARK_PANCREAS_BETA_CELLS	0.000307111	0.000270257	0.0635976
HALLMARK_ESTROGEN_RESPONSE_LATE	1.32044e-07	1.05635e-07	-0.0598348
HALLMARK_ADIPOGENESIS	0.000307111	0.000270101	-0.0509159
HALLMARK_UV_RESPONSE_UP	6.14691e-06	5.1634e-06	-0.0505478
HALLMARK_MITOTIC_SPINDLE	0.00370396	0.00333356	-0.0398068
HALLMARK_BILE_ACID_METABOLISM	0.0736617	0.0677688	-0.0242445
HALLMARK_KRAS_SIGNALING_DN	0.179253	0.168498	0.0142046
HALLMARK_P53_PATHWAY	0.240678	0.23105	0.0137688
HALLMARK_INTERFERON_ALPHA_RESPONSE	0.714337	0.714337	-0.0104129
HALLMARK_PI3K_AKT_MTOR_SIGNALING	0.34049	0.33368	-0.00990945
hypoxiaCluster High vs hypoxiaCluster Medium
Pathway	FDR	P.Value	logFC
HALLMARK_E2F_TARGETS	6.02744e-64	6.02744e-65	-0.424363
HALLMARK_MYC_TARGETS_V2	8.75395e-62	1.05047e-62	-0.414037
HALLMARK_EPITHELIAL_MESENCHYMAL_TRANSITION	1.24045e-83	7.44268e-85	0.372121
HALLMARK_G2M_CHECKPOINT	9.98209e-58	1.39749e-58	-0.348369
HALLMARK_MYC_TARGETS_V1	5.29575e-50	1.16507e-50	-0.347005
HALLMARK_UV_RESPONSE_DN	1.09139e-119	2.18279e-121	0.322656
HALLMARK_MYOGENESIS	1.64725e-106	6.58898e-108	0.301054
HALLMARK_MTORC1_SIGNALING	2.97966e-52	5.95931e-53	-0.26129
HALLMARK_HEDGEHOG_SIGNALING	4.42966e-57	7.97339e-58	0.236323
HALLMARK_DNA_REPAIR	4.38199e-67	3.50559e-68	-0.233702
HALLMARK_ANGIOGENESIS	3.643e-40	1.02004e-40	0.228442
HALLMARK_UNFOLDED_PROTEIN_RESPONSE	1.63255e-40	4.24464e-41	-0.200207
HALLMARK_APICAL_JUNCTION	1.55493e-57	2.48789e-58	0.184311
HALLMARK_OXIDATIVE_PHOSPHORYLATION	7.73902e-19	3.40517e-19	-0.174584
HALLMARK_GLYCOLYSIS	6.90689e-39	2.07207e-39	-0.164011
HALLMARK_WNT_BETA_CATENIN_SIGNALING	1.26668e-28	4.56005e-29	0.163979
HALLMARK_COAGULATION	9.45898e-35	3.21605e-35	0.154789
HALLMARK_TGF_BETA_SIGNALING	3.49079e-25	1.39632e-25	0.153869
HALLMARK_HYPOXIA	9.13428e-41	2.19223e-41	0.153661
HALLMARK_INTERFERON_ALPHA_RESPONSE	6.32931e-09	3.671e-09	-0.152897
HALLMARK_KRAS_SIGNALING_UP	2.02556e-26	7.69714e-27	0.12849
HALLMARK_REACTIVE_OXYGEN_SPECIES_PATHWAY	1.48806e-18	7.14271e-19	-0.126445
HALLMARK_PEROXISOME	2.52792e-21	1.06173e-21	-0.11483
HALLMARK_SPERMATOGENESIS	3.72052e-37	1.19057e-37	-0.111971
HALLMARK_CHOLESTEROL_HOMEOSTASIS	3.99926e-12	1.99963e-12	-0.104873
HALLMARK_IL2_STAT5_SIGNALING	8.46664e-19	3.89465e-19	0.101182
HALLMARK_NOTCH_SIGNALING	8.90705e-12	4.63166e-12	0.092299
HALLMARK_TNFA_SIGNALING_VIA_NFKB	6.4321e-07	4.50247e-07	0.0888933
HALLMARK_PANCREAS_BETA_CELLS	5.25347e-07	3.57236e-07	0.0806555
HALLMARK_PROTEIN_SECRETION	7.24015e-07	5.21291e-07	-0.0800765
HALLMARK_FATTY_ACID_METABOLISM	8.72626e-09	5.23576e-09	-0.0797192
HALLMARK_INTERFERON_GAMMA_RESPONSE	0.00456445	0.00392543	-0.0655282
HALLMARK_APOPTOSIS	2.4659e-08	1.52886e-08	0.0646731
HALLMARK_APICAL_SURFACE	6.21372e-09	3.47968e-09	0.0645525
HALLMARK_XENOBIOTIC_METABOLISM	8.75549e-08	5.77863e-08	-0.0634948
HALLMARK_UV_RESPONSE_UP	8.75549e-08	5.7107e-08	-0.054578
HALLMARK_HEME_METABOLISM	6.47505e-11	3.49653e-11	0.0515199
HALLMARK_ESTROGEN_RESPONSE_LATE	8.13849e-07	6.02248e-07	-0.0508091
HALLMARK_MITOTIC_SPINDLE	0.000343519	0.000274815	-0.044702
HALLMARK_P53_PATHWAY	5.28931e-05	4.01987e-05	-0.0428601
HALLMARK_ESTROGEN_RESPONSE_EARLY	0.000155415	0.000121224	0.0410097
HALLMARK_COMPLEMENT	0.00456445	0.00391501	0.0397225
HALLMARK_INFLAMMATORY_RESPONSE	0.023222	0.0208998	0.0383119
HALLMARK_BILE_ACID_METABOLISM	0.00284787	0.00233525	0.036616
HALLMARK_IL6_JAK_STAT3_SIGNALING	0.0649788	0.0597805	0.0319454
HALLMARK_PI3K_AKT_MTOR_SIGNALING	0.0120404	0.0105956	-0.0237407
HALLMARK_ANDROGEN_RESPONSE	0.214407	0.201542	0.0156725
HALLMARK_KRAS_SIGNALING_DN	0.218218	0.209489	0.0117181
HALLMARK_ADIPOGENESIS	0.495228	0.485324	0.00880828
HALLMARK_ALLOGRAFT_REJECTION	0.696194	0.696194	-0.00768569

## Sheet: S4_Training_and_Test_Sets
Table-S4: Characteristics of Training and Test Sets
sample	group	m6Acluster	hypoxiaCluster	gender	age	Lauren	Stage	Subtype	ACRG.sub	project
GSM1379261	Train	Low	Medium	M	64	NA	III	NA	NA	GSE57303
GSM1379262	Train	Medium	Medium	M	60	NA	III	NA	NA	GSE57303
GSM1379263	Train	High	Medium	M	59	NA	III	NA	NA	GSE57303
GSM1379264	Train	Medium	Low	M	66	NA	II	NA	NA	GSE57303
GSM1379265	Train	Medium	Medium	M	63	NA	IV	NA	NA	GSE57303
GSM1379266	Train	High	Medium	M	49	NA	III	NA	NA	GSE57303
GSM1379267	Train	High	High	M	67	NA	II	NA	NA	GSE57303
GSM1379268	Validation	Medium	Medium	M	58	NA	II	NA	NA	GSE57303
GSM1379269	Validation	High	High	F	45	NA	III	NA	NA	GSE57303
GSM1379270	Train	Low	Low	F	79	NA	IV	NA	NA	GSE57303
GSM1379271	Validation	Medium	Medium	F	47	NA	III	NA	NA	GSE57303
GSM1379272	Train	Medium	Medium	M	NA	NA	III	NA	NA	GSE57303
GSM1379273	Validation	Low	Low	M	62	NA	III	NA	NA	GSE57303
GSM1379274	Train	Low	Low	F	63	NA	III	NA	NA	GSE57303
GSM1379275	Validation	Low	Medium	M	56	NA	IV	NA	NA	GSE57303
GSM1379276	Train	Medium	Medium	F	50	NA	III	NA	NA	GSE57303
GSM1379277	Train	Low	Medium	F	71	NA	III	NA	NA	GSE57303
GSM1379278	Train	High	Low	M	44	NA	III	NA	NA	GSE57303
GSM1379279	Train	Medium	Medium	M	59	NA	III	NA	NA	GSE57303
GSM1379280	Train	High	Medium	M	74	NA	III	NA	NA	GSE57303
GSM1379281	Train	Medium	Medium	M	71	NA	IV	NA	NA	GSE57303
GSM1379282	Train	Medium	Low	M	74	NA	II	NA	NA	GSE57303
GSM1379283	Validation	High	High	M	75	NA	II	NA	NA	GSE57303
GSM1379284	Train	Medium	Medium	M	66	NA	II	NA	NA	GSE57303
GSM1379285	Validation	Medium	Low	M	69	NA	III	NA	NA	GSE57303
GSM1379286	Validation	Low	Low	M	57	NA	III	NA	NA	GSE57303
GSM1379287	Validation	Medium	Medium	F	68	NA	I	NA	NA	GSE57303
GSM1379288	Train	Low	Medium	M	68	NA	III	NA	NA	GSE57303
GSM1379289	Validation	High	Medium	M	51	NA	IV	NA	NA	GSE57303
GSM1379290	Train	High	High	M	38	NA	III	NA	NA	GSE57303
GSM1379291	Train	Low	High	F	50	NA	IV	NA	NA	GSE57303
GSM1379292	Validation	Medium	Low	M	57	NA	III	NA	NA	GSE57303
GSM1379293	Train	High	Low	M	60	NA	II	NA	NA	GSE57303
GSM1379294	Train	Medium	Medium	F	74	NA	III	NA	NA	GSE57303
GSM1379295	Train	Medium	High	F	65	NA	IV	NA	NA	GSE57303
GSM1379296	Train	Medium	Medium	M	64	NA	III	NA	NA	GSE57303
GSM1379297	Train	Medium	Low	F	49	NA	III	NA	NA	GSE57303
GSM1379298	Validation	High	High	M	47	NA	III	NA	NA	GSE57303
GSM1379299	Validation	Low	Low	M	63	NA	IV	NA	NA	GSE57303
GSM1379300	Validation	High	High	M	69	NA	IV	NA	NA	GSE57303
GSM1379301	Train	High	Medium	M	54	NA	III	NA	NA	GSE57303
GSM1379302	Train	Low	Low	M	56	NA	III	NA	NA	GSE57303
GSM1379303	Validation	Medium	High	M	61	NA	III	NA	NA	GSE57303
GSM1379304	Train	High	Medium	M	66	NA	IV	NA	NA	GSE57303
GSM1379305	Validation	Medium	Low	F	61	NA	III	NA	NA	GSE57303
GSM1379306	Train	Medium	Medium	F	67	NA	III	NA	NA	GSE57303
GSM1379307	Train	Medium	Medium	M	56	NA	IV	NA	NA	GSE57303
GSM1379308	Train	Medium	Low	F	71	NA	III	NA	NA	GSE57303
GSM1379309	Validation	Medium	Low	M	47	NA	II	NA	NA	GSE57303
GSM1379310	Train	Medium	High	M	75	NA	III	NA	NA	GSE57303
GSM1379311	Validation	Medium	Medium	M	63	NA	III	NA	NA	GSE57303
GSM1379312	Train	High	High	M	61	NA	III	NA	NA	GSE57303
GSM1379313	Validation	Medium	Low	M	74	NA	III	NA	NA	GSE57303
GSM1379314	Validation	Low	High	M	69	NA	III	NA	NA	GSE57303
GSM1379315	Validation	Medium	Medium	M	65	NA	III	NA	NA	GSE57303
GSM1379316	Train	Low	Medium	M	68	NA	IV	NA	NA	GSE57303
GSM1379317	Validation	Medium	Medium	M	37	NA	III	NA	NA	GSE57303
GSM1379318	Validation	Medium	Medium	F	61	NA	I	NA	NA	GSE57303
GSM1379319	Train	Medium	Low	M	78	NA	III	NA	NA	GSE57303
GSM1379320	Train	Medium	Medium	M	64	NA	III	NA	NA	GSE57303
GSM1379321	Train	Low	Low	M	65	NA	IV	NA	NA	GSE57303
GSM1379322	Validation	Medium	Medium	F	40	NA	II	NA	NA	GSE57303
GSM1379323	Train	Medium	Low	M	49	NA	I	NA	NA	GSE57303
GSM1379324	Validation	Low	Low	M	60	NA	III	NA	NA	GSE57303
GSM1379325	Validation	Low	Medium	M	69	NA	III	NA	NA	GSE57303
GSM1379326	Train	Medium	Low	M	55	NA	III	NA	NA	GSE57303
GSM1379327	Train	Medium	Medium	F	65	NA	IV	NA	NA	GSE57303
GSM1379328	Validation	High	Medium	M	55	NA	IV	NA	NA	GSE57303
GSM1379329	Train	Low	Medium	M	47	NA	IV	NA	NA	GSE57303
GSM1379330	Validation	High	High	F	NA	NA	IV	NA	NA	GSE57303
GSM1523727	Train	Medium	Low	M	67	intestinal	II	NA	MSI	GSE62254
GSM1523728	Train	Medium	Medium	F	68	intestinal	II	NA	MSI	GSE62254
GSM1523729	Validation	Medium	Low	F	42	diffuse	II	NA	TP53positive	GSE62254
GSM1523744	Validation	High	Medium	M	69	diffuse	II	NA	MSI	GSE62254
GSM1523745	Train	Medium	Medium	M	68	diffuse	III	NA	TP53neg	GSE62254
GSM1523746	Validation	Medium	Medium	M	56	mixed	II	NA	TP53neg	GSE62254
GSM1523747	Train	Medium	Low	M	60	mixed	III	NA	TP53positive	GSE62254
GSM1523748	Train	High	Medium	F	68	diffuse	III	NA	TP53positive	GSE62254
GSM1523765	Validation	Medium	Low	F	52	diffuse	III	NA	TP53neg	GSE62254
GSM1523768	Train	Medium	Medium	M	52	intestinal	III	NA	TP53neg	GSE62254
GSM1523769	Train	High	Medium	F	71	diffuse	IV	NA	TP53neg	GSE62254
GSM1523770	Validation	Low	Low	M	63	intestinal	II	NA	MSI	GSE62254
GSM1523771	Train	High	High	F	62	diffuse	IV	NA	EMT	GSE62254
GSM1523772	Validation	High	High	F	58	diffuse	IV	NA	EMT	GSE62254
GSM1523773	Train	High	High	F	75	diffuse	IV	NA	EMT	GSE62254
GSM1523774	Validation	High	High	M	56	intestinal	III	NA	EMT	GSE62254
GSM1523775	Validation	Medium	Medium	F	77	diffuse	II	NA	MSI	GSE62254
GSM1523776	Train	Low	Low	M	48	diffuse	II	NA	MSI	GSE62254
GSM1523777	Validation	Medium	Low	M	60	intestinal	IV	NA	TP53neg	GSE62254
GSM1523778	Train	High	Medium	F	56	diffuse	III	NA	TP53neg	GSE62254
GSM1523779	Train	Medium	Low	F	77	diffuse	III	NA	MSI	GSE62254
GSM1523780	Train	Medium	Medium	F	84	intestinal	IV	NA	MSI	GSE62254
GSM1523781	Train	Medium	Low	F	37	intestinal	IV	NA	TP53neg	GSE62254
GSM1523782	Train	Medium	Medium	M	63	intestinal	IV	NA	TP53positive	GSE62254
GSM1523783	Validation	High	Low	F	55	diffuse	III	NA	TP53positive	GSE62254
GSM1523784	Validation	High	High	F	44	diffuse	III	NA	TP53neg	GSE62254
GSM1523785	Train	High	Medium	F	60	intestinal	II	NA	MSI	GSE62254
GSM1523786	Train	High	Medium	F	44	diffuse	IV	NA	TP53positive	GSE62254
GSM1523787	Validation	Medium	Low	F	57	intestinal	IV	NA	TP53positive	GSE62254
GSM1523788	Validation	High	High	F	42	diffuse	IV	NA	EMT	GSE62254
GSM1523789	Train	Medium	High	M	69	diffuse	IV	NA	TP53neg	GSE62254
GSM1523790	Train	Medium	Medium	M	62	intestinal	II	NA	MSI	GSE62254
GSM1523791	Train	Medium	Medium	M	60	intestinal	I	NA	MSI	GSE62254
GSM1523792	Train	Low	Low	M	55	intestinal	I	NA	TP53neg	GSE62254
GSM1523793	Train	High	Medium	F	82	diffuse	II	NA	TP53positive	GSE62254
GSM1523794	Train	High	Medium	M	67	diffuse	IV	NA	MSI	GSE62254
GSM1523795	Validation	Low	Medium	M	70	intestinal	I	NA	TP53positive	GSE62254
GSM1523796	Validation	High	High	M	53	intestinal	III	NA	EMT	GSE62254
GSM1523797	Train	Medium	Low	M	63	intestinal	III	NA	MSI	GSE62254
GSM1523798	Validation	Medium	Medium	M	84	diffuse	II	NA	EMT	GSE62254
GSM1523799	Validation	Low	High	M	81	intestinal	II	NA	TP53positive	GSE62254
GSM1523800	Validation	Medium	Medium	M	73	intestinal	III	NA	MSI	GSE62254
GSM1523801	Train	Medium	Low	M	74	mixed	II	NA	MSI	GSE62254
GSM1523802	Train	Medium	Low	F	70	intestinal	II	NA	TP53neg	GSE62254
GSM1523803	Train	Low	Medium	F	72	mixed	IV	NA	TP53positive	GSE62254
GSM1523804	Train	High	Medium	F	37	diffuse	III	NA	TP53positive	GSE62254
GSM1523805	Train	High	High	F	72	mixed	III	NA	MSI	GSE62254
GSM1523806	Validation	Medium	Medium	M	68	intestinal	III	NA	TP53neg	GSE62254
GSM1523807	Validation	Low	High	F	70	intestinal	II	NA	TP53neg	GSE62254
GSM1523808	Train	Medium	High	M	56	diffuse	III	NA	MSI	GSE62254
GSM1523809	Validation	Medium	Low	M	77	intestinal	II	NA	TP53positive	GSE62254
GSM1523810	Validation	Medium	Medium	M	66	intestinal	I	NA	MSI	GSE62254
GSM1523811	Train	Medium	Medium	F	80	intestinal	I	NA	MSI	GSE62254
GSM1523812	Train	Medium	Medium	M	62	diffuse	III	NA	TP53positive	GSE62254
GSM1523813	Validation	Medium	Medium	M	70	diffuse	III	NA	MSI	GSE62254
GSM1523814	Train	Low	Low	M	68	intestinal	II	NA	TP53positive	GSE62254
GSM1523815	Validation	Low	Low	M	64	mixed	III	NA	TP53neg	GSE62254
GSM1523816	Train	Medium	Low	M	66	intestinal	II	NA	TP53neg	GSE62254
GSM1523817	Validation	Low	Medium	M	73	diffuse	IV	NA	TP53neg	GSE62254
GSM1523818	Validation	Medium	Low	F	66	diffuse	IV	NA	TP53positive	GSE62254
GSM1523819	Train	Medium	Low	F	77	intestinal	IV	NA	TP53positive	GSE62254
GSM1523820	Train	Medium	Medium	M	64	intestinal	III	NA	TP53positive	GSE62254
GSM1523821	Validation	Medium	Low	M	64	intestinal	IV	NA	MSI	GSE62254
GSM1523822	Train	Medium	Medium	M	66	intestinal	I	NA	MSI	GSE62254
GSM1523823	Train	Medium	Medium	F	64	intestinal	III	NA	MSI	GSE62254
GSM1523824	Validation	Low	Low	M	64	intestinal	II	NA	TP53neg	GSE62254
GSM1523825	Train	Medium	Medium	M	69	intestinal	III	NA	MSI	GSE62254
GSM1523826	Train	Low	Medium	M	74	intestinal	III	NA	TP53neg	GSE62254
GSM1523827	Validation	High	High	F	36	diffuse	III	NA	TP53neg	GSE62254
GSM1523828	Train	High	Medium	M	72	intestinal	IV	NA	MSI	GSE62254
GSM1523829	Train	Low	Low	M	68	intestinal	II	NA	TP53neg	GSE62254
GSM1523830	Validation	Medium	Low	M	59	intestinal	II	NA	MSI	GSE62254
GSM1523831	Train	Low	Low	M	68	diffuse	IV	NA	TP53positive	GSE62254
GSM1523832	Train	Low	Medium	M	62	intestinal	III	NA	TP53positive	GSE62254
GSM1523833	Validation	Medium	Low	M	65	diffuse	IV	NA	MSI	GSE62254
GSM1523834	Train	High	High	F	66	diffuse	III	NA	TP53positive	GSE62254
GSM1523835	Train	Low	Medium	M	54	intestinal	II	NA	EMT	GSE62254
GSM1523836	Train	Medium	Medium	M	56	intestinal	III	NA	TP53positive	GSE62254
GSM1523837	Train	High	Low	M	70	intestinal	I	NA	TP53neg	GSE62254
GSM1523838	Train	Low	Medium	M	65	intestinal	III	NA	MSI	GSE62254
GSM1523839	Train	High	High	M	57	diffuse	III	NA	TP53neg	GSE62254
GSM1523840	Train	Medium	Low	M	78	diffuse	II	NA	TP53positive	GSE62254
GSM1523841	Train	Medium	Low	M	65	mixed	II	NA	TP53positive	GSE62254
GSM1523842	Validation	Medium	Medium	M	70	diffuse	II	NA	TP53neg	GSE62254
GSM1523843	Validation	Medium	Medium	F	65	diffuse	IV	NA	TP53neg	GSE62254
GSM1523844	Train	Medium	Medium	M	54	intestinal	III	NA	EMT	GSE62254
GSM1523845	Train	Low	High	F	77	diffuse	IV	NA	TP53positive	GSE62254
GSM1523846	Validation	Medium	High	M	63	diffuse	III	NA	EMT	GSE62254
GSM1523847	Train	Low	Medium	F	31	intestinal	II	NA	MSI	GSE62254
GSM1523848	Validation	Medium	Medium	M	68	diffuse	III	NA	EMT	GSE62254
GSM1523849	Train	Low	High	M	65	intestinal	III	NA	EMT	GSE62254
GSM1523850	Validation	High	High	M	38	diffuse	IV	NA	EMT	GSE62254
GSM1523851	Train	Medium	Medium	F	77	intestinal	I	NA	MSI	GSE62254
GSM1523852	Train	High	Low	M	55	intestinal	III	NA	TP53neg	GSE62254
GSM1523853	Validation	Low	Medium	M	68	intestinal	I	NA	TP53neg	GSE62254
GSM1523854	Train	Low	Medium	M	69	diffuse	II	NA	TP53neg	GSE62254
GSM1523855	Train	Low	Low	M	77	intestinal	III	NA	TP53neg	GSE62254
GSM1523856	Train	Low	Medium	F	51	diffuse	II	NA	MSI	GSE62254
GSM1523857	Train	Medium	High	F	75	intestinal	III	NA	TP53neg	GSE62254
GSM1523858	Validation	High	High	F	42	diffuse	I	NA	EMT	GSE62254
GSM1523859	Train	Medium	Medium	M	67	intestinal	II	NA	TP53positive	GSE62254
GSM1523860	Validation	Medium	Medium	M	66	mixed	I	NA	MSI	GSE62254
GSM1523861	Train	Medium	Medium	M	64	intestinal	I	NA	TP53positive	GSE62254
GSM1523862	Validation	High	High	M	41	diffuse	IV	NA	EMT	GSE62254
GSM1523863	Train	Low	Medium	F	64	mixed	I	NA	MSI	GSE62254
GSM1523864	Train	Medium	Low	M	52	intestinal	I	NA	MSI	GSE62254
GSM1523865	Train	Medium	Low	M	70	intestinal	II	NA	TP53neg	GSE62254
GSM1523866	Train	Medium	High	F	86	intestinal	IV	NA	EMT	GSE62254
GSM1523867	Train	Medium	Low	M	54	intestinal	III	NA	MSI	GSE62254
GSM1523868	Train	Medium	Medium	M	62	mixed	III	NA	MSI	GSE62254
GSM1523869	Validation	Medium	Low	F	67	diffuse	II	NA	TP53positive	GSE62254
GSM1523870	Validation	Low	Medium	M	75	intestinal	II	NA	MSI	GSE62254
GSM1523871	Train	Medium	Medium	F	70	intestinal	II	NA	MSI	GSE62254
GSM1523872	Validation	Medium	Medium	F	61	diffuse	IV	NA	TP53neg	GSE62254
GSM1523873	Train	Medium	Medium	M	57	diffuse	IV	NA	TP53positive	GSE62254
GSM1523874	Train	Medium	Medium	F	72	intestinal	I	NA	TP53neg	GSE62254
GSM1523875	Validation	Low	Low	M	79	intestinal	II	NA	TP53positive	GSE62254
GSM1523876	Train	Medium	Medium	M	76	intestinal	I	NA	MSI	GSE62254
GSM1523877	Train	Medium	Low	M	65	intestinal	III	NA	TP53neg	GSE62254
GSM1523878	Train	Medium	Medium	M	56	intestinal	II	NA	TP53positive	GSE62254
GSM1523879	Train	Low	Low	M	63	intestinal	IV	NA	TP53neg	GSE62254
GSM1523880	Train	Low	Low	F	54	diffuse	I	NA	MSI	GSE62254
GSM1523881	Validation	Medium	Medium	M	74	intestinal	III	NA	TP53positive	GSE62254
GSM1523882	Train	Low	Low	M	36	diffuse	III	NA	TP53positive	GSE62254
GSM1523883	Train	Medium	Medium	M	77	diffuse	II	NA	TP53positive	GSE62254
GSM1523884	Validation	Medium	High	M	50	diffuse	III	NA	TP53positive	GSE62254
GSM1523885	Train	Low	Medium	F	53	diffuse	I	NA	MSI	GSE62254
GSM1523886	Validation	High	High	M	49	diffuse	IV	NA	EMT	GSE62254
GSM1523887	Validation	Medium	Medium	M	46	diffuse	I	NA	TP53neg	GSE62254
GSM1523888	Train	Medium	Medium	M	52	intestinal	I	NA	MSI	GSE62254
GSM1523889	Validation	High	Low	M	74	intestinal	I	NA	MSI	GSE62254
GSM1523890	Train	Medium	Medium	F	33	diffuse	III	NA	TP53neg	GSE62254
GSM1523891	Train	Medium	High	F	53	intestinal	I	NA	TP53neg	GSE62254
GSM1523892	Train	Medium	Medium	M	59	intestinal	I	NA	TP53neg	GSE62254
GSM1523893	Validation	Low	Low	M	74	intestinal	I	NA	TP53neg	GSE62254
GSM1523894	Train	Low	Medium	M	56	intestinal	I	NA	TP53positive	GSE62254
GSM1523895	Validation	Low	Low	M	66	intestinal	I	NA	TP53neg	GSE62254
GSM1523896	Validation	Medium	Low	M	51	intestinal	II	NA	TP53positive	GSE62254
GSM1523897	Validation	Low	Low	F	78	intestinal	I	NA	TP53neg	GSE62254
GSM1523898	Train	Low	Low	M	60	intestinal	I	NA	TP53positive	GSE62254
GSM1523899	Train	Medium	Low	F	60	intestinal	II	NA	TP53positive	GSE62254
GSM1523901	Validation	Medium	Medium	F	65	intestinal	I	NA	MSI	GSE62254
GSM1523903	Validation	Medium	Medium	M	60	intestinal	III	NA	MSI	GSE62254
GSM1523904	Validation	Medium	Medium	M	56	intestinal	IV	NA	TP53neg	GSE62254
GSM1523905	Train	Medium	Low	M	66	diffuse	II	NA	TP53neg	GSE62254
GSM1523906	Validation	Medium	Medium	M	53	diffuse	I	NA	EMT	GSE62254
GSM1523908	Train	Medium	Medium	F	44	diffuse	IV	NA	TP53neg	GSE62254
GSM1523909	Train	Medium	Medium	M	74	diffuse	II	NA	MSI	GSE62254
GSM1523910	Train	Medium	Medium	M	53	diffuse	III	NA	MSI	GSE62254
GSM1523911	Validation	Medium	Medium	F	72	intestinal	IV	NA	MSI	GSE62254
GSM1523918	Train	High	High	M	62	diffuse	III	NA	EMT	GSE62254
GSM1523919	Train	High	Low	M	64	intestinal	IV	NA	TP53positive	GSE62254
GSM1523920	Train	High	Medium	M	44	intestinal	II	NA	TP53neg	GSE62254
GSM1523921	Validation	Medium	Medium	M	42	diffuse	II	NA	MSI	GSE62254
GSM1523922	Train	High	Medium	M	65	intestinal	II	NA	TP53neg	GSE62254
GSM1523923	Validation	Medium	Medium	M	59	diffuse	II	NA	TP53positive	GSE62254
GSM1523924	Train	High	Low	M	52	diffuse	II	NA	TP53neg	GSE62254
GSM1523925	Train	Low	Low	F	59	diffuse	II	NA	TP53neg	GSE62254
GSM1523926	Validation	Medium	Low	M	69	intestinal	II	NA	TP53positive	GSE62254
GSM1523927	Train	Medium	Medium	M	46	diffuse	II	NA	TP53positive	GSE62254
GSM1523928	Validation	Low	Medium	M	69	intestinal	II	NA	TP53neg	GSE62254
GSM1523929	Validation	Medium	Low	F	67	intestinal	III	NA	MSI	GSE62254
GSM1523930	Validation	Medium	Medium	M	51	intestinal	II	NA	TP53neg	GSE62254
GSM1523931	Validation	Medium	Low	F	61	diffuse	II	NA	TP53positive	GSE62254
GSM1523932	Train	Low	Low	F	66	intestinal	II	NA	TP53neg	GSE62254
GSM1523933	Train	Low	Medium	M	74	diffuse	II	NA	MSI	GSE62254
GSM1523934	Train	Medium	Medium	M	70	intestinal	IV	NA	TP53neg	GSE62254
GSM1523935	Train	High	High	M	64	diffuse	II	NA	EMT	GSE62254
GSM1523936	Validation	High	Medium	M	70	diffuse	II	NA	TP53positive	GSE62254
GSM1523937	Train	Medium	Medium	M	81	intestinal	II	NA	TP53positive	GSE62254
GSM1523938	Validation	High	High	F	53	diffuse	IV	NA	EMT	GSE62254
GSM1523939	Train	High	High	F	28	diffuse	IV	NA	EMT	GSE62254
GSM1523940	Validation	Medium	Low	M	69	intestinal	IV	NA	TP53neg	GSE62254
GSM1523941	Validation	Medium	Medium	M	70	diffuse	IV	NA	TP53neg	GSE62254
GSM1523942	Train	Medium	Medium	M	70	intestinal	III	NA	TP53neg	GSE62254
GSM1523943	Validation	Medium	Medium	F	72	diffuse	IV	NA	TP53neg	GSE62254
GSM1523944	Train	High	Medium	M	71	diffuse	III	NA	TP53positive	GSE62254
GSM1523945	Train	Medium	High	M	53	diffuse	IV	NA	EMT	GSE62254
GSM1523946	Train	Low	Medium	M	50	intestinal	III	NA	TP53positive	GSE62254
GSM1523947	Train	Low	Low	F	74	intestinal	II	NA	MSI	GSE62254
GSM1523948	Train	Medium	Medium	M	52	diffuse	IV	NA	EMT	GSE62254
GSM1523949	Train	High	High	F	51	diffuse	IV	NA	EMT	GSE62254
GSM1523950	Validation	Low	Low	M	57	intestinal	IV	NA	TP53neg	GSE62254
GSM1523951	Train	Medium	Medium	M	66	diffuse	IV	NA	TP53positive	GSE62254
GSM1523952	Validation	High	Medium	F	54	diffuse	II	NA	MSI	GSE62254
GSM1523953	Validation	Low	Low	M	70	diffuse	III	NA	TP53neg	GSE62254
GSM1523954	Train	High	Low	M	62	diffuse	II	NA	TP53neg	GSE62254
GSM1523955	Train	High	Medium	M	49	mixed	III	NA	TP53positive	GSE62254
GSM1523956	Train	Low	Medium	M	76	mixed	II	NA	TP53neg	GSE62254
GSM1523957	Validation	Medium	Low	F	37	intestinal	II	NA	TP53positive	GSE62254
GSM1523958	Train	High	Medium	M	56	diffuse	II	NA	TP53positive	GSE62254
GSM1523959	Validation	Low	Low	M	54	intestinal	IV	NA	TP53neg	GSE62254
GSM1523960	Train	Low	Low	F	70	intestinal	II	NA	TP53neg	GSE62254
GSM1523961	Train	Low	Low	M	63	intestinal	II	NA	MSI	GSE62254
GSM1523962	Validation	High	High	M	48	diffuse	III	NA	EMT	GSE62254
GSM1523963	Validation	High	Low	F	69	intestinal	II	NA	TP53neg	GSE62254
GSM1523964	Validation	Medium	Low	M	61	intestinal	II	NA	MSI	GSE62254
GSM1523965	Validation	High	High	M	52	diffuse	IV	NA	EMT	GSE62254
GSM1523966	Train	Low	Low	M	35	diffuse	IV	NA	TP53neg	GSE62254
GSM1523967	Train	Medium	High	M	52	diffuse	III	NA	TP53positive	GSE62254
GSM1523968	Train	High	High	F	44	diffuse	IV	NA	EMT	GSE62254
GSM1523969	Validation	Medium	High	M	69	diffuse	III	NA	TP53neg	GSE62254
GSM1523970	Validation	High	Low	F	77	mixed	II	NA	TP53neg	GSE62254
GSM1523971	Validation	High	High	F	45	diffuse	III	NA	EMT	GSE62254
GSM1523972	Train	Medium	Medium	M	70	mixed	IV	NA	TP53neg	GSE62254
GSM1523973	Validation	Medium	Medium	M	62	diffuse	III	NA	TP53neg	GSE62254
GSM1523974	Train	Low	Low	M	61	intestinal	II	NA	TP53neg	GSE62254
GSM1523975	Validation	High	Medium	M	67	diffuse	III	NA	EMT	GSE62254
GSM1523976	Validation	Low	Medium	M	69	mixed	III	NA	TP53neg	GSE62254
GSM1523977	Train	Medium	Low	M	63	diffuse	II	NA	TP53neg	GSE62254
GSM1523978	Train	Medium	Medium	F	67	diffuse	IV	NA	TP53positive	GSE62254
GSM1523979	Train	Low	Medium	M	78	intestinal	III	NA	MSI	GSE62254
GSM1523980	Train	Medium	High	F	77	diffuse	III	NA	TP53positive	GSE62254
GSM1523981	Train	High	High	M	51	diffuse	II	NA	EMT	GSE62254
GSM1523982	Validation	High	High	M	56	diffuse	IV	NA	EMT	GSE62254
GSM1523983	Validation	Medium	Medium	M	61	diffuse	III	NA	MSI	GSE62254
GSM1523984	Train	Low	Low	M	57	diffuse	II	NA	EMT	GSE62254
GSM1523985	Validation	Medium	High	M	70	intestinal	III	NA	TP53positive	GSE62254
GSM1523986	Train	High	Medium	M	72	diffuse	III	NA	TP53positive	GSE62254
GSM1523987	Validation	Medium	Medium	F	30	diffuse	III	NA	TP53neg	GSE62254
GSM1523988	Train	High	High	M	65	diffuse	III	NA	EMT	GSE62254
GSM1523989	Train	High	High	M	46	intestinal	IV	NA	TP53neg	GSE62254
GSM1523990	Train	High	Medium	M	40	diffuse	III	NA	EMT	GSE62254
GSM1523991	Validation	Low	Medium	F	63	intestinal	II	NA	TP53neg	GSE62254
GSM1523992	Train	High	Low	F	70	diffuse	IV	NA	TP53positive	GSE62254
GSM1523993	Validation	Medium	Medium	M	69	intestinal	III	NA	TP53neg	GSE62254
GSM1523994	Train	High	Low	M	63	intestinal	III	NA	TP53neg	GSE62254
GSM1523995	Train	Medium	Medium	M	82	mixed	III	NA	TP53neg	GSE62254
GSM1523996	Validation	High	Low	F	75	diffuse	II	NA	TP53positive	GSE62254
GSM1523997	Validation	Low	Low	F	72	diffuse	IV	NA	TP53neg	GSE62254
GSM1523998	Validation	High	Low	M	59	intestinal	III	NA	TP53neg	GSE62254
GSM1523999	Validation	Low	Low	M	66	intestinal	II	NA	TP53neg	GSE62254
GSM1524000	Train	High	Medium	F	69	diffuse	III	NA	MSI	GSE62254
GSM1524001	Train	Low	Medium	M	58	intestinal	II	NA	TP53neg	GSE62254
GSM1524002	Validation	Medium	Medium	M	64	mixed	III	NA	MSI	GSE62254
GSM1524003	Train	Low	Low	F	60	intestinal	III	NA	TP53neg	GSE62254
GSM1524004	Train	Medium	Medium	M	58	diffuse	IV	NA	TP53neg	GSE62254
GSM1524005	Train	Low	Low	M	71	intestinal	IV	NA	TP53neg	GSE62254
GSM1524006	Validation	High	High	F	41	diffuse	III	NA	EMT	GSE62254
GSM1524007	Train	Low	Medium	F	48	diffuse	IV	NA	TP53neg	GSE62254
GSM1524008	Train	Medium	Medium	M	39	diffuse	IV	NA	MSI	GSE62254
GSM1524009	Train	Medium	High	F	60	diffuse	III	NA	TP53neg	GSE62254
GSM1524010	Validation	High	High	F	73	diffuse	III	NA	EMT	GSE62254
GSM1524011	Train	Medium	Low	F	63	intestinal	II	NA	TP53neg	GSE62254
GSM1524012	Train	Low	Low	M	64	diffuse	III	NA	TP53neg	GSE62254
GSM1524013	Train	Low	Medium	M	63	intestinal	II	NA	TP53neg	GSE62254
GSM1524014	Train	Medium	Low	F	66	intestinal	IV	NA	TP53neg	GSE62254
GSM1524015	Train	Low	Low	M	61	intestinal	IV	NA	TP53neg	GSE62254
GSM1524016	Validation	High	Medium	M	24	diffuse	IV	NA	TP53positive	GSE62254
GSM1524017	Validation	Low	Low	M	67	intestinal	III	NA	TP53neg	GSE62254
GSM1524018	Train	Medium	Low	M	64	mixed	III	NA	TP53positive	GSE62254
GSM1524019	Validation	Low	High	M	70	diffuse	IV	NA	TP53neg	GSE62254
GSM1524020	Validation	High	Medium	M	51	intestinal	III	NA	TP53positive	GSE62254
GSM1524021	Validation	High	High	F	56	diffuse	III	NA	TP53positive	GSE62254
GSM1524022	Train	Medium	High	F	65	diffuse	IV	NA	TP53neg	GSE62254
GSM1524023	Train	Medium	Low	F	77	intestinal	IV	NA	TP53neg	GSE62254
GSM1524024	Train	High	Medium	M	61	diffuse	III	NA	TP53positive	GSE62254
GSM1524025	Train	Medium	Medium	M	71	diffuse	III	NA	MSI	GSE62254
GSM1524026	Train	High	High	F	52	diffuse	III	NA	EMT	GSE62254
GSM1524027	Train	Medium	Medium	M	61	diffuse	III	NA	TP53neg	GSE62254
GSM1524028	Validation	Medium	Low	M	72	intestinal	III	NA	TP53positive	GSE62254
GSM1524029	Train	High	High	F	50	diffuse	IV	NA	EMT	GSE62254
GSM1524030	Train	High	High	F	46	diffuse	III	NA	EMT	GSE62254
GSM1524031	Validation	Low	Low	M	55	intestinal	IV	NA	TP53positive	GSE62254
GSM1524032	Train	Medium	Medium	F	70	intestinal	IV	NA	MSI	GSE62254
GSM1524033	Train	Medium	Low	F	67	intestinal	IV	NA	TP53positive	GSE62254
GSM1524034	Train	Medium	High	M	65	intestinal	III	NA	TP53positive	GSE62254
GSM1524035	Validation	High	High	F	64	mixed	IV	NA	EMT	GSE62254
GSM1524036	Validation	Low	Low	M	70	intestinal	III	NA	TP53neg	GSE62254
GSM1524037	Train	Medium	Medium	M	72	intestinal	III	NA	TP53neg	GSE62254
GSM1524038	Validation	Medium	High	M	74	diffuse	IV	NA	TP53positive	GSE62254
GSM1524039	Train	High	High	M	72	diffuse	III	NA	EMT	GSE62254
GSM1524040	Train	Medium	Medium	F	55	diffuse	IV	NA	TP53neg	GSE62254
GSM1524041	Train	Medium	Medium	M	56	intestinal	IV	NA	MSI	GSE62254
GSM1524042	Validation	Low	High	F	62	diffuse	III	NA	TP53neg	GSE62254
GSM1524043	Train	Medium	Medium	M	60	diffuse	IV	NA	TP53positive	GSE62254
GSM1524044	Train	Medium	Medium	M	80	intestinal	IV	NA	TP53neg	GSE62254
GSM1524045	Train	Medium	Medium	M	33	intestinal	II	NA	TP53positive	GSE62254
GSM1524046	Train	Medium	Medium	F	59	diffuse	II	NA	TP53neg	GSE62254
GSM1524047	Train	Medium	Medium	M	74	diffuse	II	NA	TP53positive	GSE62254
GSM1524048	Train	Medium	Medium	M	67	intestinal	II	NA	MSI	GSE62254
GSM1524049	Validation	Low	Medium	M	62	intestinal	II	NA	TP53positive	GSE62254
GSM1524050	Train	Medium	Low	M	66	intestinal	II	NA	TP53positive	GSE62254
GSM1524051	Train	High	Medium	F	51	diffuse	II	NA	TP53neg	GSE62254
GSM1524052	Validation	High	High	M	74	diffuse	II	NA	TP53neg	GSE62254
GSM1524053	Validation	Medium	Low	M	61	intestinal	II	NA	TP53positive	GSE62254
GSM1524054	Validation	Low	Low	M	72	intestinal	II	NA	MSI	GSE62254
GSM1524055	Train	Medium	High	M	54	intestinal	II	NA	TP53positive	GSE62254
GSM1524056	Validation	Medium	Medium	M	71	intestinal	II	NA	TP53neg	GSE62254
GSM1524057	Train	High	High	M	80	intestinal	IV	NA	EMT	GSE62254
GSM1524058	Validation	High	High	F	56	intestinal	II	NA	EMT	GSE62254
GSM1524059	Validation	High	High	M	58	diffuse	II	NA	EMT	GSE62254
GSM1524060	Train	Low	Medium	M	56	intestinal	II	NA	TP53positive	GSE62254
GSM1524061	Train	Low	Low	M	77	intestinal	II	NA	MSI	GSE62254
GSM1524062	Train	High	High	F	40	diffuse	III	NA	EMT	GSE62254
GSM1524068	Validation	Medium	Low	F	71	intestinal	II	NA	MSI	GSE62254
GSM1524069	Train	Low	Low	M	63	intestinal	II	NA	MSI	GSE62254
GSM1524070	Validation	Medium	Low	M	58	intestinal	II	NA	TP53positive	GSE62254
GSM1524071	Validation	High	Low	M	60	intestinal	III	NA	TP53positive	GSE62254
GSM1524072	Validation	High	Medium	F	43	diffuse	IV	NA	TP53neg	GSE62254
GSM2235556	Validation	Low	Low	M	61	NA	NA	NA	NA	GSE84426
GSM2235557	Train	High	Medium	F	47	NA	NA	NA	NA	GSE84426
GSM2235558	Train	High	Medium	M	72	NA	NA	NA	NA	GSE84426
GSM2235559	Train	High	Medium	M	78	NA	NA	NA	NA	GSE84426
GSM2235560	Train	High	Medium	M	58	NA	NA	NA	NA	GSE84426
GSM2235561	Validation	High	Medium	F	33	NA	NA	NA	NA	GSE84426
GSM2235562	Validation	Low	Low	F	81	NA	NA	NA	NA	GSE84426
GSM2235563	Train	Low	Low	F	60	NA	NA	NA	NA	GSE84426
GSM2235564	Train	Low	Low	M	61	NA	NA	NA	NA	GSE84426
GSM2235565	Validation	High	High	F	49	NA	NA	NA	NA	GSE84426
GSM2235566	Validation	Medium	Medium	M	44	NA	NA	NA	NA	GSE84426
GSM2235567	Validation	High	High	M	51	NA	NA	NA	NA	GSE84426
GSM2235568	Train	Low	Low	F	58	NA	NA	NA	NA	GSE84426
GSM2235569	Validation	High	Low	M	79	NA	NA	NA	NA	GSE84426
GSM2235570	Train	Medium	High	M	77	NA	NA	NA	NA	GSE84426
GSM2235571	Validation	Low	Low	F	85	NA	NA	NA	NA	GSE84426
GSM2235572	Train	Medium	High	F	68	NA	NA	NA	NA	GSE84426
GSM2235573	Train	Medium	Medium	M	52	NA	NA	NA	NA	GSE84426
GSM2235574	Validation	Medium	Medium	M	72	NA	NA	NA	NA	GSE84426
GSM2235575	Train	Low	Low	M	59	NA	NA	NA	NA	GSE84426
GSM2235576	Validation	High	Medium	F	78	NA	NA	NA	NA	GSE84426
GSM2235577	Train	High	Medium	F	32	NA	NA	NA	NA	GSE84426
GSM2235578	Train	Low	Low	M	68	NA	NA	NA	NA	GSE84426
GSM2235579	Train	Medium	Medium	M	74	NA	NA	NA	NA	GSE84426
GSM2235580	Train	High	High	M	61	NA	NA	NA	NA	GSE84426
GSM2235582	Train	High	Low	M	65	NA	NA	NA	NA	GSE84426
GSM2235584	Validation	High	Low	M	71	NA	NA	NA	NA	GSE84426
GSM2235585	Train	High	Medium	M	71	NA	NA	NA	NA	GSE84426
GSM2235586	Train	Medium	Medium	M	71	NA	NA	NA	NA	GSE84426
GSM2235587	Train	Low	Medium	M	72	NA	NA	NA	NA	GSE84426
GSM2235588	Train	High	High	M	56	NA	NA	NA	NA	GSE84426
GSM2235589	Train	Medium	Medium	M	66	NA	NA	NA	NA	GSE84426
GSM2235593	Train	High	Medium	M	56	NA	NA	NA	NA	GSE84426
GSM2235595	Validation	Medium	Medium	M	74	NA	NA	NA	NA	GSE84426
GSM2235596	Train	Medium	Medium	M	63	NA	NA	NA	NA	GSE84426
GSM2235597	Validation	Low	Low	M	68	NA	NA	NA	NA	GSE84426
GSM2235598	Validation	Medium	Medium	M	74	NA	NA	NA	NA	GSE84426
GSM2235599	Train	Medium	Medium	M	62	NA	NA	NA	NA	GSE84426
GSM2235600	Validation	Medium	High	M	53	NA	NA	NA	NA	GSE84426
GSM2235601	Train	High	High	M	79	NA	NA	NA	NA	GSE84426
GSM2235602	Train	Medium	Medium	F	61	NA	NA	NA	NA	GSE84426
GSM2235603	Train	Low	Low	F	60	NA	NA	NA	NA	GSE84426
GSM2235604	Validation	Low	Low	M	75	NA	NA	NA	NA	GSE84426
GSM2235605	Validation	Medium	Medium	F	54	NA	NA	NA	NA	GSE84426
GSM2235606	Train	Medium	Medium	M	38	NA	NA	NA	NA	GSE84426
GSM2235607	Validation	Medium	Medium	M	65	NA	NA	NA	NA	GSE84426
GSM2235608	Train	Low	Low	M	55	NA	NA	NA	NA	GSE84426
GSM2235609	Validation	Medium	High	F	73	NA	NA	NA	NA	GSE84426
GSM2235610	Train	High	High	M	76	NA	NA	NA	NA	GSE84426
GSM2235611	Validation	Medium	Low	F	78	NA	NA	NA	NA	GSE84426
GSM2235612	Validation	Medium	High	M	69	NA	NA	NA	NA	GSE84426
GSM2235613	Train	Low	Low	M	68	NA	NA	NA	NA	GSE84426
GSM2235614	Train	Medium	Medium	M	27	NA	NA	NA	NA	GSE84426
GSM2235615	Validation	Low	High	M	68	NA	NA	NA	NA	GSE84426
GSM2235616	Validation	Medium	Medium	M	73	NA	NA	NA	NA	GSE84426
GSM2235617	Train	Low	Low	M	54	NA	NA	NA	NA	GSE84426
GSM2235618	Train	Low	Low	F	73	NA	NA	NA	NA	GSE84426
GSM2235619	Validation	Low	Low	F	55	NA	NA	NA	NA	GSE84426
GSM2235620	Validation	Medium	Medium	M	65	NA	NA	NA	NA	GSE84426
GSM2235621	Train	Low	Medium	M	63	NA	NA	NA	NA	GSE84426
GSM2235622	Train	Medium	High	M	50	NA	NA	NA	NA	GSE84426
GSM2235623	Train	Medium	Medium	M	56	NA	NA	NA	NA	GSE84426
GSM2235624	Train	Medium	Low	M	59	NA	NA	NA	NA	GSE84426
GSM2235625	Validation	Medium	Medium	F	53	NA	NA	NA	NA	GSE84426
GSM2235626	Train	Medium	High	M	46	NA	NA	NA	NA	GSE84426
GSM2235627	Train	Medium	Medium	M	68	NA	NA	NA	NA	GSE84426
GSM2235628	Validation	Medium	High	M	43	NA	NA	NA	NA	GSE84426
GSM2235629	Train	Medium	High	M	78	NA	NA	NA	NA	GSE84426
GSM2235630	Train	Medium	High	M	65	NA	NA	NA	NA	GSE84426
GSM2235631	Validation	Medium	High	F	66	NA	NA	NA	NA	GSE84426
GSM2235632	Train	Medium	Medium	M	60	NA	NA	NA	NA	GSE84426
GSM2235633	Train	Medium	Medium	M	63	NA	NA	NA	NA	GSE84426
GSM2235634	Train	Medium	Medium	F	64	NA	NA	NA	NA	GSE84426
GSM2235635	Train	Low	Medium	M	73	NA	NA	NA	NA	GSE84426
GSM2235636	Validation	Medium	Medium	F	32	NA	NA	NA	NA	GSE84426
GSM2235637	Validation	Medium	Low	F	75	NA	NA	NA	NA	GSE84426
GSM2235695	Validation	Medium	Medium	F	42	NA	NA	NA	NA	GSE84433
GSM2235696	Validation	Low	Medium	M	60	NA	NA	NA	NA	GSE84433
GSM2235697	Train	Low	Low	M	49	NA	NA	NA	NA	GSE84433
GSM2235698	Validation	Low	Low	M	34	NA	NA	NA	NA	GSE84433
GSM2235699	Train	Low	Medium	M	68	NA	NA	NA	NA	GSE84433
GSM2235700	Train	Medium	Medium	M	59	NA	NA	NA	NA	GSE84433
GSM2235701	Validation	Low	Low	M	61	NA	NA	NA	NA	GSE84433
GSM2235702	Validation	Medium	Medium	F	74	NA	NA	NA	NA	GSE84433
GSM2235703	Validation	Medium	Medium	M	35	NA	NA	NA	NA	GSE84433
GSM2235704	Validation	Medium	Low	F	53	NA	NA	NA	NA	GSE84433
GSM2235705	Train	Medium	Low	M	67	NA	NA	NA	NA	GSE84433
GSM2235706	Validation	Low	Medium	M	71	NA	NA	NA	NA	GSE84433
GSM2235707	Validation	Medium	Low	F	63	NA	NA	NA	NA	GSE84433
GSM2235708	Validation	Medium	Low	M	66	NA	NA	NA	NA	GSE84433
GSM2235709	Train	Low	Low	F	54	NA	NA	NA	NA	GSE84433
GSM2235710	Train	Medium	Medium	M	54	NA	NA	NA	NA	GSE84433
GSM2235711	Validation	Medium	Low	M	65	NA	NA	NA	NA	GSE84433
GSM2235712	Validation	Low	Low	F	70	NA	NA	NA	NA	GSE84433
GSM2235713	Train	Medium	High	M	59	NA	NA	NA	NA	GSE84433
GSM2235714	Train	Medium	Low	M	61	NA	NA	NA	NA	GSE84433
GSM2235715	Train	Medium	Medium	M	58	NA	NA	NA	NA	GSE84433
GSM2235716	Train	Medium	Medium	M	46	NA	NA	NA	NA	GSE84433
GSM2235717	Train	High	Medium	F	43	NA	NA	NA	NA	GSE84433
GSM2235718	Validation	High	Low	M	46	NA	NA	NA	NA	GSE84433
GSM2235719	Validation	Medium	Medium	M	68	NA	NA	NA	NA	GSE84433
GSM2235720	Validation	High	Medium	M	56	NA	NA	NA	NA	GSE84433
GSM2235721	Validation	Medium	Medium	M	41	NA	NA	NA	NA	GSE84433
GSM2235722	Train	High	Medium	F	63	NA	NA	NA	NA	GSE84433
GSM2235723	Train	High	Low	M	52	NA	NA	NA	NA	GSE84433
GSM2235724	Train	High	High	M	74	NA	NA	NA	NA	GSE84433
GSM2235725	Train	High	Medium	F	65	NA	NA	NA	NA	GSE84433
GSM2235726	Validation	High	Medium	M	68	NA	NA	NA	NA	GSE84433
GSM2235727	Train	High	Low	M	71	NA	NA	NA	NA	GSE84433
GSM2235728	Train	High	High	F	40	NA	NA	NA	NA	GSE84433
GSM2235729	Train	Medium	High	M	67	NA	NA	NA	NA	GSE84433
GSM2235730	Train	Low	Medium	F	68	NA	NA	NA	NA	GSE84433
GSM2235731	Validation	Low	Low	F	63	NA	NA	NA	NA	GSE84433
GSM2235732	Train	High	Medium	M	74	NA	NA	NA	NA	GSE84433
GSM2235733	Train	Medium	Medium	M	72	NA	NA	NA	NA	GSE84433
GSM2235734	Train	Medium	Medium	F	45	NA	NA	NA	NA	GSE84433
GSM2235735	Train	Medium	Medium	M	53	NA	NA	NA	NA	GSE84433
GSM2235736	Train	High	Medium	M	61	NA	NA	NA	NA	GSE84433
GSM2235737	Train	Medium	Medium	M	51	NA	NA	NA	NA	GSE84433
GSM2235738	Validation	Medium	Low	F	59	NA	NA	NA	NA	GSE84433
GSM2235739	Train	High	Medium	M	66	NA	NA	NA	NA	GSE84433
GSM2235740	Train	High	Low	M	69	NA	NA	NA	NA	GSE84433
GSM2235741	Train	High	Medium	M	49	NA	NA	NA	NA	GSE84433
GSM2235742	Validation	High	Medium	M	62	NA	NA	NA	NA	GSE84433
GSM2235743	Train	High	Medium	F	64	NA	NA	NA	NA	GSE84433
GSM2235744	Validation	High	Low	F	38	NA	NA	NA	NA	GSE84433
GSM2235745	Train	Medium	Medium	M	53	NA	NA	NA	NA	GSE84433
GSM2235746	Validation	Medium	Medium	M	53	NA	NA	NA	NA	GSE84433
GSM2235747	Train	Medium	Low	F	53	NA	NA	NA	NA	GSE84433
GSM2235748	Validation	Low	Medium	M	80	NA	NA	NA	NA	GSE84433
GSM2235749	Validation	Low	Low	M	65	NA	NA	NA	NA	GSE84433
GSM2235750	Train	Medium	Medium	M	70	NA	NA	NA	NA	GSE84433
GSM2235751	Train	Low	Medium	M	40	NA	NA	NA	NA	GSE84433
GSM2235752	Train	Medium	Low	M	42	NA	NA	NA	NA	GSE84433
GSM2235753	Validation	Medium	High	M	72	NA	NA	NA	NA	GSE84433
GSM2235754	Train	High	High	F	37	NA	NA	NA	NA	GSE84433
GSM2235755	Train	High	High	F	62	NA	NA	NA	NA	GSE84433
GSM2235756	Validation	Medium	High	F	48	NA	NA	NA	NA	GSE84433
GSM2235757	Train	Low	Medium	M	44	NA	NA	NA	NA	GSE84433
GSM2235758	Validation	Low	Medium	M	42	NA	NA	NA	NA	GSE84433
GSM2235759	Validation	High	High	M	54	NA	NA	NA	NA	GSE84433
GSM2235760	Train	Low	Medium	M	64	NA	NA	NA	NA	GSE84433
GSM2235761	Validation	Medium	Medium	F	63	NA	NA	NA	NA	GSE84433
GSM2235762	Train	Medium	Medium	M	65	NA	NA	NA	NA	GSE84433
GSM2235763	Validation	Medium	Low	F	74	NA	NA	NA	NA	GSE84433
GSM2235764	Validation	Medium	Low	M	58	NA	NA	NA	NA	GSE84433
GSM2235765	Train	High	Medium	M	68	NA	NA	NA	NA	GSE84433
GSM2235766	Validation	Medium	Medium	M	61	NA	NA	NA	NA	GSE84433
GSM2235767	Validation	High	High	M	53	NA	NA	NA	NA	GSE84433
GSM2235768	Validation	Medium	Medium	M	46	NA	NA	NA	NA	GSE84433
GSM2235769	Validation	Medium	Medium	M	64	NA	NA	NA	NA	GSE84433
GSM2235770	Train	Medium	Medium	M	85	NA	NA	NA	NA	GSE84433
GSM2235771	Validation	Medium	Medium	M	53	NA	NA	NA	NA	GSE84433
GSM2235772	Train	Medium	Medium	M	60	NA	NA	NA	NA	GSE84433
GSM2235773	Validation	Medium	Medium	M	30	NA	NA	NA	NA	GSE84433
GSM2235774	Train	Medium	Medium	M	47	NA	NA	NA	NA	GSE84433
GSM2235775	Train	Medium	Medium	M	60	NA	NA	NA	NA	GSE84433
GSM2235776	Train	Medium	Medium	M	80	NA	NA	NA	NA	GSE84433
GSM2235777	Train	Medium	Medium	F	49	NA	NA	NA	NA	GSE84433
GSM2235778	Validation	Medium	Medium	M	61	NA	NA	NA	NA	GSE84433
GSM2235779	Train	Medium	Medium	M	63	NA	NA	NA	NA	GSE84433
GSM2235781	Train	Low	Medium	M	56	NA	NA	NA	NA	GSE84433
GSM2235782	Train	Medium	Medium	M	62	NA	NA	NA	NA	GSE84433
GSM2235783	Validation	Medium	Medium	M	71	NA	NA	NA	NA	GSE84433
GSM2235784	Validation	Medium	Low	M	80	NA	NA	NA	NA	GSE84433
GSM2235785	Train	Medium	Medium	F	64	NA	NA	NA	NA	GSE84433
GSM2235786	Validation	High	High	F	50	NA	NA	NA	NA	GSE84433
GSM2235787	Train	Medium	High	F	58	NA	NA	NA	NA	GSE84433
GSM2235788	Validation	Medium	Medium	M	56	NA	NA	NA	NA	GSE84433
GSM2235789	Validation	Medium	Medium	M	64	NA	NA	NA	NA	GSE84433
GSM2235790	Train	Low	Medium	F	67	NA	NA	NA	NA	GSE84433
GSM2235791	Train	Medium	High	F	36	NA	NA	NA	NA	GSE84433
GSM2235792	Train	Medium	Medium	F	60	NA	NA	NA	NA	GSE84433
GSM2235793	Train	Medium	High	M	83	NA	NA	NA	NA	GSE84433
GSM2235794	Validation	Medium	Medium	M	55	NA	NA	NA	NA	GSE84433
GSM2235795	Train	Medium	Medium	F	73	NA	NA	NA	NA	GSE84433
GSM2235796	Train	Medium	High	M	62	NA	NA	NA	NA	GSE84433
GSM2235797	Validation	Medium	Medium	F	79	NA	NA	NA	NA	GSE84433
GSM2235798	Validation	Medium	Medium	M	76	NA	NA	NA	NA	GSE84433
GSM2235799	Train	High	Medium	M	62	NA	NA	NA	NA	GSE84433
GSM2235800	Train	High	Medium	M	62	NA	NA	NA	NA	GSE84433
GSM2235801	Validation	High	Medium	M	50	NA	NA	NA	NA	GSE84433
GSM2235802	Validation	Low	Medium	M	60	NA	NA	NA	NA	GSE84433
GSM2235803	Validation	Low	Low	M	46	NA	NA	NA	NA	GSE84433
GSM2235804	Validation	Medium	High	M	64	NA	NA	NA	NA	GSE84433
GSM2235805	Validation	Medium	High	F	61	NA	NA	NA	NA	GSE84433
GSM2235806	Train	Low	Low	M	55	NA	NA	NA	NA	GSE84433
GSM2235807	Train	Low	Medium	M	70	NA	NA	NA	NA	GSE84433
GSM2235808	Train	Medium	Medium	M	59	NA	NA	NA	NA	GSE84433
GSM2235809	Train	Medium	Low	M	58	NA	NA	NA	NA	GSE84433
GSM2235810	Train	Medium	Medium	M	54	NA	NA	NA	NA	GSE84433
GSM2235811	Validation	Medium	Medium	M	55	NA	NA	NA	NA	GSE84433
GSM2235812	Train	Medium	Low	M	68	NA	NA	NA	NA	GSE84433
GSM2235813	Validation	Low	Medium	M	64	NA	NA	NA	NA	GSE84433
GSM2235814	Train	Medium	Medium	M	66	NA	NA	NA	NA	GSE84433
GSM2235815	Train	Low	Low	F	71	NA	NA	NA	NA	GSE84433
GSM2235816	Train	Medium	Medium	M	48	NA	NA	NA	NA	GSE84433
GSM2235817	Validation	Medium	Medium	F	68	NA	NA	NA	NA	GSE84433
GSM2235818	Train	Medium	Medium	F	74	NA	NA	NA	NA	GSE84433
GSM2235819	Train	Low	Medium	M	68	NA	NA	NA	NA	GSE84433
GSM2235820	Train	High	Medium	M	75	NA	NA	NA	NA	GSE84433
GSM2235821	Train	Medium	Low	M	67	NA	NA	NA	NA	GSE84433
GSM2235822	Validation	Medium	Low	M	55	NA	NA	NA	NA	GSE84433
GSM2235823	Train	Medium	Medium	F	32	NA	NA	NA	NA	GSE84433
GSM2235824	Train	High	High	F	49	NA	NA	NA	NA	GSE84433
GSM2235825	Validation	High	High	M	69	NA	NA	NA	NA	GSE84433
GSM2235826	Validation	High	Medium	M	79	NA	NA	NA	NA	GSE84433
GSM2235827	Train	High	High	M	47	NA	NA	NA	NA	GSE84433
GSM2235828	Train	Medium	Medium	M	55	NA	NA	NA	NA	GSE84433
GSM2235829	Train	Medium	Medium	M	52	NA	NA	NA	NA	GSE84433
GSM2235830	Validation	Low	Low	M	75	NA	NA	NA	NA	GSE84433
GSM2235831	Train	Medium	Medium	M	81	NA	NA	NA	NA	GSE84433
GSM2235837	Validation	Medium	Medium	F	56	NA	NA	NA	NA	GSE84433
GSM2235838	Validation	Medium	Medium	M	65	NA	NA	NA	NA	GSE84433
GSM2235839	Train	Medium	Low	M	63	NA	NA	NA	NA	GSE84433
GSM2235840	Validation	Medium	Medium	M	71	NA	NA	NA	NA	GSE84433
GSM2235841	Validation	Medium	Medium	F	84	NA	NA	NA	NA	GSE84433
GSM2235842	Train	Medium	Medium	M	72	NA	NA	NA	NA	GSE84433
GSM2235843	Validation	Medium	Medium	M	60	NA	NA	NA	NA	GSE84433
GSM2235844	Train	Medium	Medium	F	54	NA	NA	NA	NA	GSE84433
GSM2235845	Train	Medium	Medium	M	51	NA	NA	NA	NA	GSE84433
GSM2235846	Train	Low	Medium	M	67	NA	NA	NA	NA	GSE84433
GSM2235847	Train	Medium	Medium	F	53	NA	NA	NA	NA	GSE84433
GSM2235848	Train	High	High	M	52	NA	NA	NA	NA	GSE84433
GSM2235849	Train	High	High	F	61	NA	NA	NA	NA	GSE84433
GSM2235850	Train	High	High	M	51	NA	NA	NA	NA	GSE84433
GSM2235851	Validation	High	Medium	M	81	NA	NA	NA	NA	GSE84433
GSM2235852	Validation	Medium	Medium	M	69	NA	NA	NA	NA	GSE84433
GSM2235853	Validation	Medium	Medium	F	58	NA	NA	NA	NA	GSE84433
GSM2235854	Train	Medium	Medium	F	66	NA	NA	NA	NA	GSE84433
GSM2235855	Validation	High	Medium	M	68	NA	NA	NA	NA	GSE84433
GSM2235862	Train	Medium	Medium	M	66	NA	NA	NA	NA	GSE84433
GSM2235863	Train	Medium	High	M	67	NA	NA	NA	NA	GSE84433
GSM2235864	Validation	High	Medium	M	54	NA	NA	NA	NA	GSE84433
GSM2235865	Train	Medium	Low	M	44	NA	NA	NA	NA	GSE84433
GSM2235866	Train	Medium	Medium	F	79	NA	NA	NA	NA	GSE84433
GSM2235867	Validation	Medium	Medium	F	69	NA	NA	NA	NA	GSE84433
GSM2235878	Validation	Medium	Medium	F	51	NA	NA	NA	NA	GSE84433
GSM2235879	Train	Medium	Medium	F	68	NA	NA	NA	NA	GSE84433
GSM2235880	Train	Medium	Medium	F	67	NA	NA	NA	NA	GSE84433
GSM2235881	Validation	High	Low	M	72	NA	NA	NA	NA	GSE84433
GSM2235882	Train	Medium	High	M	55	NA	NA	NA	NA	GSE84433
GSM2235883	Train	High	High	F	66	NA	NA	NA	NA	GSE84433
GSM2235884	Train	Medium	Medium	M	44	NA	NA	NA	NA	GSE84433
GSM2235885	Train	Medium	Medium	F	73	NA	NA	NA	NA	GSE84433
GSM2235886	Train	Medium	Medium	F	76	NA	NA	NA	NA	GSE84433
GSM2235887	Train	Medium	Low	M	81	NA	NA	NA	NA	GSE84433
GSM2235888	Train	High	Low	F	36	NA	NA	NA	NA	GSE84433
GSM2235889	Validation	Low	Low	M	66	NA	NA	NA	NA	GSE84433
GSM2235899	Train	Medium	High	M	48	NA	NA	NA	NA	GSE84433
GSM2235900	Train	High	Medium	M	46	NA	NA	NA	NA	GSE84433
GSM2235901	Train	Medium	Medium	F	66	NA	NA	NA	NA	GSE84433
GSM2235902	Train	High	High	M	34	NA	NA	NA	NA	GSE84433
GSM2235903	Train	Medium	Medium	M	50	NA	NA	NA	NA	GSE84433
GSM2235904	Validation	Medium	Medium	M	62	NA	NA	NA	NA	GSE84433
GSM2235905	Train	High	Medium	M	63	NA	NA	NA	NA	GSE84433
GSM2235906	Train	Medium	Medium	F	70	NA	NA	NA	NA	GSE84433
GSM2235907	Train	Medium	Medium	F	77	NA	NA	NA	NA	GSE84433
GSM2235908	Train	High	Medium	F	32	NA	NA	NA	NA	GSE84433
GSM2235909	Validation	Medium	Medium	M	63	NA	NA	NA	NA	GSE84433
GSM2235910	Train	Medium	Medium	M	56	NA	NA	NA	NA	GSE84433
GSM2235921	Train	Medium	Medium	M	57	NA	NA	NA	NA	GSE84433
GSM2235922	Validation	Low	Medium	M	68	NA	NA	NA	NA	GSE84433
GSM2235923	Validation	High	Medium	F	77	NA	NA	NA	NA	GSE84433
GSM2235924	Train	Medium	Medium	M	54	NA	NA	NA	NA	GSE84433
GSM2235925	Train	Medium	Low	M	64	NA	NA	NA	NA	GSE84433
GSM2235926	Train	Medium	Medium	M	47	NA	NA	NA	NA	GSE84433
GSM2235928	Validation	Medium	Medium	F	56	NA	NA	NA	NA	GSE84433
GSM2235929	Train	High	High	M	74	NA	NA	NA	NA	GSE84433
GSM2235930	Validation	Medium	Medium	M	63	NA	NA	NA	NA	GSE84433
GSM2235931	Validation	Medium	Low	M	34	NA	NA	NA	NA	GSE84433
GSM2235932	Train	Medium	Low	F	71	NA	NA	NA	NA	GSE84433
GSM2235933	Train	High	High	F	57	NA	NA	NA	NA	GSE84433
GSM2235934	Validation	Medium	Medium	M	63	NA	NA	NA	NA	GSE84433
GSM2235935	Train	Medium	Low	M	65	NA	NA	NA	NA	GSE84433
GSM2235936	Train	High	Low	F	63	NA	NA	NA	NA	GSE84433
GSM2235937	Validation	Low	Low	F	54	NA	NA	NA	NA	GSE84433
GSM2235938	Train	Low	Low	F	62	NA	NA	NA	NA	GSE84433
GSM2235939	Validation	High	Medium	F	42	NA	NA	NA	NA	GSE84433
GSM2235940	Train	Medium	Medium	M	63	NA	NA	NA	NA	GSE84433
GSM2235941	Validation	Medium	Medium	F	36	NA	NA	NA	NA	GSE84433
GSM2235942	Train	Low	Low	M	67	NA	NA	NA	NA	GSE84433
GSM2235943	Train	Medium	Medium	M	65	NA	NA	NA	NA	GSE84433
GSM2235944	Train	High	Medium	M	47	NA	NA	NA	NA	GSE84433
GSM2235945	Train	Medium	Medium	F	59	NA	NA	NA	NA	GSE84433
GSM2235946	Train	Medium	Low	M	55	NA	NA	NA	NA	GSE84433
GSM2235947	Validation	Medium	Low	M	62	NA	NA	NA	NA	GSE84433
GSM2235948	Train	High	High	M	36	NA	NA	NA	NA	GSE84433
GSM2235949	Validation	High	Medium	M	43	NA	NA	NA	NA	GSE84433
GSM2235950	Validation	High	High	M	45	NA	NA	NA	NA	GSE84433
GSM2235951	Train	High	High	F	61	NA	NA	NA	NA	GSE84433
GSM2235952	Train	Medium	Medium	F	56	NA	NA	NA	NA	GSE84433
GSM2235953	Validation	High	Medium	F	58	NA	NA	NA	NA	GSE84433
GSM2235954	Train	Medium	Medium	F	39	NA	NA	NA	NA	GSE84433
GSM2235955	Train	Medium	Medium	M	48	NA	NA	NA	NA	GSE84433
GSM2235956	Validation	Medium	Medium	F	68	NA	NA	NA	NA	GSE84433
GSM2235957	Train	Medium	Medium	F	69	NA	NA	NA	NA	GSE84433
GSM2235958	Train	High	High	M	55	NA	NA	NA	NA	GSE84433
GSM2235959	Train	Low	Medium	M	61	NA	NA	NA	NA	GSE84433
GSM2235960	Validation	Medium	Medium	M	66	NA	NA	NA	NA	GSE84433
GSM2235961	Train	Medium	High	M	55	NA	NA	NA	NA	GSE84433
GSM2235962	Validation	Medium	High	M	64	NA	NA	NA	NA	GSE84433
GSM2235963	Validation	Medium	Low	F	58	NA	NA	NA	NA	GSE84433
GSM2235964	Train	Medium	Medium	M	64	NA	NA	NA	NA	GSE84433
GSM2235965	Validation	Medium	Low	M	58	NA	NA	NA	NA	GSE84433
GSM2235966	Validation	High	Medium	M	40	NA	NA	NA	NA	GSE84433
GSM2235967	Train	High	Low	M	61	NA	NA	NA	NA	GSE84433
GSM2235968	Train	High	Low	M	52	NA	NA	NA	NA	GSE84433
GSM2235969	Train	Medium	Low	F	72	NA	NA	NA	NA	GSE84433
GSM2235970	Train	High	Medium	F	66	NA	NA	NA	NA	GSE84433
GSM2235971	Train	Medium	Medium	M	45	NA	NA	NA	NA	GSE84433
GSM2235972	Train	Medium	Low	M	67	NA	NA	NA	NA	GSE84433
GSM2235973	Validation	Low	Low	F	59	NA	NA	NA	NA	GSE84433
GSM2235974	Train	Low	Low	M	63	NA	NA	NA	NA	GSE84433
GSM2235975	Validation	Medium	Low	M	59	NA	NA	NA	NA	GSE84433
GSM2235976	Validation	Medium	Low	F	67	NA	NA	NA	NA	GSE84433
GSM2235977	Train	Medium	Medium	M	72	NA	NA	NA	NA	GSE84433
GSM2235978	Train	High	Medium	M	65	NA	NA	NA	NA	GSE84433
GSM2235979	Validation	Medium	Low	F	54	NA	NA	NA	NA	GSE84433
GSM2235980	Validation	High	Medium	M	66	NA	NA	NA	NA	GSE84433
GSM2235981	Validation	High	Medium	M	69	NA	NA	NA	NA	GSE84433
GSM2235982	Train	High	Medium	M	51	NA	NA	NA	NA	GSE84433
GSM2235983	Validation	High	Medium	M	46	NA	NA	NA	NA	GSE84433
GSM2235984	Train	Medium	Low	M	69	NA	NA	NA	NA	GSE84433
GSM2235985	Validation	Low	Medium	F	69	NA	NA	NA	NA	GSE84433
GSM2235986	Train	Medium	Low	F	53	NA	NA	NA	NA	GSE84433
GSM2235987	Validation	High	Medium	M	69	NA	NA	NA	NA	GSE84433
GSM2235988	Train	High	Low	F	54	NA	NA	NA	NA	GSE84433
GSM2235991	Train	Medium	Medium	M	77	NA	NA	NA	NA	GSE84433
GSM2235992	Train	High	Medium	M	59	NA	NA	NA	NA	GSE84433
GSM2235993	Train	High	Medium	M	27	NA	NA	NA	NA	GSE84433
GSM2235994	Train	High	High	F	42	NA	NA	NA	NA	GSE84433
GSM2235995	Validation	Low	Medium	F	57	NA	NA	NA	NA	GSE84433
GSM2235996	Validation	Medium	Medium	F	53	NA	NA	NA	NA	GSE84433
GSM2235997	Train	Low	Medium	M	74	NA	NA	NA	NA	GSE84433
GSM2235998	Train	Medium	Medium	M	68	NA	NA	NA	NA	GSE84433
GSM2235999	Train	Medium	Medium	M	60	NA	NA	NA	NA	GSE84433
GSM2236000	Validation	Low	Low	F	64	NA	NA	NA	NA	GSE84433
GSM2236001	Validation	High	Medium	F	48	NA	NA	NA	NA	GSE84433
GSM2236002	Train	Low	Low	F	68	NA	NA	NA	NA	GSE84433
GSM2236003	Train	High	High	M	55	NA	NA	NA	NA	GSE84433
GSM2236004	Train	High	Medium	M	66	NA	NA	NA	NA	GSE84433
GSM2236005	Validation	Low	Medium	F	72	NA	NA	NA	NA	GSE84433
GSM2236006	Validation	Low	Low	M	42	NA	NA	NA	NA	GSE84433
GSM2236007	Validation	High	Medium	F	76	NA	NA	NA	NA	GSE84433
GSM2236008	Train	High	High	F	64	NA	NA	NA	NA	GSE84433
GSM2236009	Train	Medium	Medium	M	66	NA	NA	NA	NA	GSE84433
GSM2236010	Validation	High	Medium	M	61	NA	NA	NA	NA	GSE84433
GSM2236011	Validation	Low	Medium	M	64	NA	NA	NA	NA	GSE84433
GSM2236012	Validation	Medium	Medium	M	33	NA	NA	NA	NA	GSE84433
GSM2236013	Validation	Medium	Medium	F	67	NA	NA	NA	NA	GSE84433
GSM2236014	Validation	Low	Low	M	68	NA	NA	NA	NA	GSE84433
GSM2236015	Train	Medium	High	M	66	NA	NA	NA	NA	GSE84433
GSM2236016	Train	Medium	Medium	M	53	NA	NA	NA	NA	GSE84433
GSM2236017	Train	Medium	Low	M	61	NA	NA	NA	NA	GSE84433
GSM2236018	Validation	Medium	High	M	36	NA	NA	NA	NA	GSE84433
GSM2236019	Train	Low	Medium	M	77	NA	NA	NA	NA	GSE84433
GSM2236020	Train	Low	Medium	F	70	NA	NA	NA	NA	GSE84433
GSM2236021	Validation	Medium	High	M	32	NA	NA	NA	NA	GSE84433
GSM2236022	Train	Low	Medium	M	53	NA	NA	NA	NA	GSE84433
GSM2236023	Train	Low	Medium	F	61	NA	NA	NA	NA	GSE84433
GSM2236024	Train	Medium	Medium	M	54	NA	NA	NA	NA	GSE84433
GSM2236025	Train	Medium	High	F	68	NA	NA	NA	NA	GSE84433
GSM2236026	Validation	Medium	Medium	M	65	NA	NA	NA	NA	GSE84433
GSM2236027	Train	Medium	Medium	F	80	NA	NA	NA	NA	GSE84433
GSM2236028	Train	Medium	Medium	M	68	NA	NA	NA	NA	GSE84433
GSM2236029	Validation	Low	Low	M	44	NA	NA	NA	NA	GSE84433
GSM2236030	Validation	Medium	Medium	M	63	NA	NA	NA	NA	GSE84433
GSM2236031	Train	Medium	High	F	52	NA	NA	NA	NA	GSE84433
GSM2236032	Validation	Medium	Medium	M	44	NA	NA	NA	NA	GSE84433
GSM2236033	Train	Low	Low	M	69	NA	NA	NA	NA	GSE84433
GSM2236034	Train	Medium	Medium	M	55	NA	NA	NA	NA	GSE84433
GSM2236036	Train	Medium	Low	M	62	NA	NA	NA	NA	GSE84433
GSM2236037	Train	Medium	Medium	F	64	NA	NA	NA	NA	GSE84433
GSM2236038	Train	Medium	Low	M	65	NA	NA	NA	NA	GSE84433
GSM2236039	Validation	High	Low	M	56	NA	NA	NA	NA	GSE84433
GSM2236040	Train	Medium	Low	F	71	NA	NA	NA	NA	GSE84433
GSM2236041	Train	Medium	High	M	50	NA	NA	NA	NA	GSE84433
GSM2236042	Train	High	Low	F	69	NA	NA	NA	NA	GSE84433
GSM2236043	Validation	Medium	High	M	48	NA	NA	NA	NA	GSE84433
GSM2236044	Train	Low	Medium	M	48	NA	NA	NA	NA	GSE84433
GSM2236045	Train	Low	Medium	M	63	NA	NA	NA	NA	GSE84433
GSM2236046	Train	High	Low	M	64	NA	NA	NA	NA	GSE84433
GSM2236047	Train	Medium	Medium	F	49	NA	NA	NA	NA	GSE84433
GSM2236048	Train	Low	Low	M	64	NA	NA	NA	NA	GSE84433
GSM2236049	Train	Medium	Medium	F	44	NA	NA	NA	NA	GSE84433
GSM2236050	Train	Low	Medium	M	65	NA	NA	NA	NA	GSE84433
GSM2236051	Validation	Medium	High	M	34	NA	NA	NA	NA	GSE84433
GSM2236052	Train	Low	Low	M	61	NA	NA	NA	NA	GSE84433
GSM2236053	Train	Medium	High	F	41	NA	NA	NA	NA	GSE84433
GSM2236054	Validation	High	Medium	F	49	NA	NA	NA	NA	GSE84433
GSM2236055	Validation	High	Medium	M	55	NA	NA	NA	NA	GSE84433
GSM2236056	Validation	Medium	Low	M	54	NA	NA	NA	NA	GSE84433
GSM2236057	Train	Medium	Medium	M	62	NA	NA	NA	NA	GSE84433
GSM2236058	Validation	Medium	High	M	62	NA	NA	NA	NA	GSE84433
GSM2236059	Train	Medium	High	F	75	NA	NA	NA	NA	GSE84433
GSM2236060	Train	High	High	M	47	NA	NA	NA	NA	GSE84433
GSM2236061	Validation	High	High	F	68	NA	NA	NA	NA	GSE84433
GSM2236062	Train	High	Medium	M	69	NA	NA	NA	NA	GSE84433
GSM2236063	Train	Medium	Medium	F	48	NA	NA	NA	NA	GSE84433
GSM2236064	Validation	High	Medium	M	70	NA	NA	NA	NA	GSE84433
GSM2236065	Validation	Low	Medium	M	58	NA	NA	NA	NA	GSE84433
GSM2236066	Validation	Medium	Medium	F	63	NA	NA	NA	NA	GSE84433
GSM2236067	Validation	Medium	Medium	M	47	NA	NA	NA	NA	GSE84433
GSM2236068	Validation	High	High	M	44	NA	NA	NA	NA	GSE84433
GSM2236069	Validation	Medium	Medium	M	69	NA	NA	NA	NA	GSE84433
GSM2236070	Validation	Medium	Medium	M	71	NA	NA	NA	NA	GSE84433
GSM2236071	Train	Low	Medium	F	54	NA	NA	NA	NA	GSE84433
GSM2236072	Train	High	Medium	M	49	NA	NA	NA	NA	GSE84433
GSM2236073	Train	High	Low	M	60	NA	NA	NA	NA	GSE84433
GSM2236074	Validation	High	Low	M	62	NA	NA	NA	NA	GSE84433
GSM2236075	Train	High	High	M	44	NA	NA	NA	NA	GSE84433
GSM2236076	Validation	Medium	Medium	M	63	NA	NA	NA	NA	GSE84433
GSM2236077	Train	Medium	Low	M	68	NA	NA	NA	NA	GSE84433
GSM2236078	Validation	High	Low	M	60	NA	NA	NA	NA	GSE84433
GSM2236079	Train	Medium	Low	M	67	NA	NA	NA	NA	GSE84433
GSM2236080	Train	Medium	High	M	62	NA	NA	NA	NA	GSE84433
GSM2236082	Train	High	Medium	F	53	NA	NA	NA	NA	GSE84433
GSM2236083	Validation	High	Medium	F	64	NA	NA	NA	NA	GSE84433
GSM2236084	Train	High	Medium	F	59	NA	NA	NA	NA	GSE84433
GSM2236085	Train	Medium	Medium	M	55	NA	NA	NA	NA	GSE84433
GSM2236086	Validation	High	Medium	F	36	NA	NA	NA	NA	GSE84433
GSM2236087	Train	High	Medium	M	68	NA	NA	NA	NA	GSE84433
GSM2236088	Train	Low	Medium	F	61	NA	NA	NA	NA	GSE84433
GSM2236089	Validation	High	Medium	F	69	NA	NA	NA	NA	GSE84433
GSM2236090	Train	High	Medium	M	86	NA	NA	NA	NA	GSE84433
GSM2236091	Train	High	Medium	M	77	NA	NA	NA	NA	GSE84433
GSM2236092	Validation	Low	Medium	M	58	NA	NA	NA	NA	GSE84433
GSM2236093	Train	High	Medium	M	59	NA	NA	NA	NA	GSE84433
GSM2236094	Train	High	Medium	M	64	NA	NA	NA	NA	GSE84433
GSM2236095	Train	Low	Medium	M	51	NA	NA	NA	NA	GSE84433
GSM348351	Train	Medium	Low	M	75	NA	II	NA	NA	GSE13861
GSM348352	Train	Medium	Medium	F	64	diffuse	IV	NA	NA	GSE13861
GSM348353	Train	Medium	Low	M	69	intestinal	I	NA	NA	GSE13861
GSM348354	Validation	Medium	Medium	M	51	diffuse	III	NA	NA	GSE13861
GSM348355	Validation	Medium	High	M	57	NA	IV	NA	NA	GSE13861
GSM348356	Validation	Low	Low	M	62	diffuse	III	NA	NA	GSE13861
GSM348357	Train	Medium	Low	M	83	mixed	I	NA	NA	GSE13861
GSM348360	Train	Medium	Low	M	53	intestinal	III	NA	NA	GSE13861
GSM348361	Train	Low	Medium	M	74	diffuse	IV	NA	NA	GSE13861
GSM348362	Validation	High	High	M	74	NA	IV	NA	NA	GSE13861
GSM348363	Train	Low	Medium	M	66	diffuse	II	NA	NA	GSE13861
GSM348364	Train	Medium	Medium	M	69	intestinal	III	NA	NA	GSE13861
GSM348365	Validation	Medium	Medium	M	63	diffuse	III	NA	NA	GSE13861
GSM348366	Train	Medium	Medium	F	38	diffuse	IV	NA	NA	GSE13861
GSM348367	Train	Medium	Low	M	58	intestinal	III	NA	NA	GSE13861
GSM348368	Train	Medium	Medium	F	70	diffuse	II	NA	NA	GSE13861
GSM348369	Validation	Medium	High	F	44	intestinal	III	NA	NA	GSE13861
GSM348370	Validation	High	Medium	M	64	diffuse	IV	NA	NA	GSE13861
GSM348371	Validation	Medium	Low	M	76	mixed	I	NA	NA	GSE13861
GSM348372	Train	Medium	Low	M	78	diffuse	III	NA	NA	GSE13861
GSM348373	Train	Medium	Medium	F	69	diffuse	III	NA	NA	GSE13861
GSM348375	Train	Medium	Low	F	67	intestinal	III	NA	NA	GSE13861
GSM348376	Train	High	High	M	61	diffuse	I	NA	NA	GSE13861
GSM348377	Validation	Medium	Low	M	69	mixed	II	NA	NA	GSE13861
GSM348378	Train	Medium	Medium	F	34	diffuse	III	NA	NA	GSE13861
GSM348379	Train	Low	Low	M	64	intestinal	I	NA	NA	GSE13861
GSM348380	Validation	Medium	Medium	M	37	diffuse	II	NA	NA	GSE13861
GSM348381	Validation	Medium	Medium	M	56	intestinal	III	NA	NA	GSE13861
GSM348382	Train	Medium	Low	F	76	diffuse	IV	NA	NA	GSE13861
GSM348383	Validation	Medium	Medium	F	60	diffuse	IV	NA	NA	GSE13861
GSM348384	Train	High	High	M	69	intestinal	IV	NA	NA	GSE13861
GSM348385	Train	Medium	Medium	M	60	mixed	II	NA	NA	GSE13861
GSM348386	Validation	High	Medium	M	52	mixed	II	NA	NA	GSE13861
GSM348387	Train	High	Medium	F	62	diffuse	I	NA	NA	GSE13861
GSM348388	Train	High	High	F	32	intestinal	IV	NA	NA	GSE13861
GSM348389	Validation	Medium	Medium	M	58	NA	II	NA	NA	GSE13861
GSM348390	Train	Medium	Low	M	68	intestinal	I	NA	NA	GSE13861
GSM348391	Validation	Medium	High	F	39	intestinal	III	NA	NA	GSE13861
GSM348392	Train	Medium	Medium	F	57	intestinal	III	NA	NA	GSE13861
GSM348393	Validation	Medium	Medium	F	73	mixed	III	NA	NA	GSE13861
GSM348394	Train	Medium	Medium	F	66	diffuse	I	NA	NA	GSE13861
GSM348395	Validation	Medium	High	M	67	mixed	III	NA	NA	GSE13861
GSM348396	Train	Medium	Medium	M	66	intestinal	II	NA	NA	GSE13861
GSM348397	Train	High	Medium	M	64	diffuse	IV	NA	NA	GSE13861
GSM348398	Validation	Medium	Medium	M	66	mixed	I	NA	NA	GSE13861
GSM348399	Train	Medium	Medium	M	52	intestinal	II	NA	NA	GSE13861
GSM348400	Validation	Medium	Low	M	46	diffuse	IV	NA	NA	GSE13861
GSM348403	Train	Medium	High	M	49	diffuse	IV	NA	NA	GSE13861
GSM348405	Train	Medium	Low	M	62	mixed	III	NA	NA	GSE13861
GSM348406	Train	Medium	Medium	M	47	diffuse	III	NA	NA	GSE13861
GSM348407	Validation	Medium	Medium	M	61	mixed	III	NA	NA	GSE13861
GSM348408	Validation	Low	Low	M	64	diffuse	I	NA	NA	GSE13861
GSM348409	Train	Medium	Medium	M	51	diffuse	II	NA	NA	GSE13861
GSM348410	Train	Medium	Medium	F	80	mixed	III	NA	NA	GSE13861
GSM348411	Validation	Medium	High	F	43	intestinal	IV	NA	NA	GSE13861
GSM348412	Train	Medium	High	M	60	intestinal	III	NA	NA	GSE13861
GSM348413	Train	Medium	Low	M	55	diffuse	III	NA	NA	GSE13861
GSM348414	Validation	Medium	Medium	M	72	intestinal	III	NA	NA	GSE13861
GSM348415	Validation	High	High	M	56	diffuse	III	NA	NA	GSE13861
GSM348416	Train	Medium	Low	F	52	mixed	I	NA	NA	GSE13861
GSM348418	Train	Medium	Medium	F	71	diffuse	III	NA	NA	GSE13861
GSM348419	Train	Medium	Medium	M	58	diffuse	I	NA	NA	GSE13861
GSM348420	Train	High	Medium	M	67	diffuse	IV	NA	NA	GSE13861
GSM348421	Validation	High	High	M	64	intestinal	IV	NA	NA	GSE13861
GSM387789	Train	High	Medium	M	76	mixed	IV	Invasive	NA	GSE15459
GSM387791	Validation	Medium	Medium	M	40	intestinal	IV	Metabolic	NA	GSE15459
GSM387792	Validation	Low	Low	M	73	intestinal	IV	Proliferative	NA	GSE15459
GSM387794	Train	High	High	M	56	intestinal	IV	Invasive	NA	GSE15459
GSM387795	Validation	High	High	M	29	diffuse	III	Invasive	NA	GSE15459
GSM387796	Train	Low	Low	M	67	intestinal	III	Metabolic	NA	GSE15459
GSM387800	Validation	Medium	Medium	M	69	mixed	III	Unstable	NA	GSE15459
GSM387801	Train	Medium	Low	F	49	intestinal	I	Unstable	NA	GSE15459
GSM387802	Validation	Medium	Medium	M	78	mixed	I	Metabolic	NA	GSE15459
GSM387803	Train	Medium	Low	F	88	intestinal	IV	Metabolic	NA	GSE15459
GSM387804	Train	High	High	F	72	diffuse	III	Invasive	NA	GSE15459
GSM387805	Train	Medium	Low	F	76	intestinal	I	Metabolic	NA	GSE15459
GSM387806	Validation	Medium	Low	M	76	diffuse	III	Proliferative	NA	GSE15459
GSM387807	Train	Medium	Low	M	65	intestinal	II	Metabolic	NA	GSE15459
GSM387808	Train	Low	Low	M	73	intestinal	IV	Proliferative	NA	GSE15459
GSM387809	Train	Low	Medium	F	82	diffuse	III	Proliferative	NA	GSE15459
GSM387810	Train	Low	Low	M	73	mixed	I	Unstable	NA	GSE15459
GSM387811	Train	Low	Medium	M	70	intestinal	IV	Proliferative	NA	GSE15459
GSM387812	Validation	Medium	Medium	M	72	intestinal	III	Proliferative	NA	GSE15459
GSM387813	Train	Medium	Low	M	74	intestinal	I	Proliferative	NA	GSE15459
GSM387814	Train	Medium	High	F	27.6	diffuse	IV	Invasive	NA	GSE15459
GSM387815	Train	Medium	Low	M	67.7	intestinal	II	Metabolic	NA	GSE15459
GSM387816	Validation	Medium	Medium	M	70.1	diffuse	IV	Invasive	NA	GSE15459
GSM387817	Train	Medium	Low	F	64.3	intestinal	I	Metabolic	NA	GSE15459
GSM387818	Train	Medium	Low	M	52.6	intestinal	II	Proliferative	NA	GSE15459
GSM387819	Train	Medium	High	M	53.1	diffuse	IV	Metabolic	NA	GSE15459
GSM387820	Train	Medium	Medium	M	52.7	intestinal	IV	Metabolic	NA	GSE15459
GSM387821	Train	Medium	Medium	F	53	intestinal	I	Unstable	NA	GSE15459
GSM387822	Train	Low	Medium	M	78.3	intestinal	III	Proliferative	NA	GSE15459
GSM387823	Validation	Low	Medium	M	64.3	intestinal	IV	Proliferative	NA	GSE15459
GSM387824	Train	High	High	F	71.3	intestinal	II	Invasive	NA	GSE15459
GSM387825	Validation	Low	Medium	M	69.9	intestinal	I	Unstable	NA	GSE15459
GSM387826	Validation	High	High	F	74.4	diffuse	II	Invasive	NA	GSE15459
GSM387827	Validation	High	High	F	67.4	intestinal	I	Invasive	NA	GSE15459
GSM387828	Validation	Low	Medium	F	61.4	mixed	III	Proliferative	NA	GSE15459
GSM387829	Train	Medium	High	M	65.3	intestinal	II	Metabolic	NA	GSE15459
GSM387830	Validation	Medium	Medium	M	67.9	diffuse	III	Proliferative	NA	GSE15459
GSM387831	Train	Low	Medium	M	47.6	diffuse	IV	Proliferative	NA	GSE15459
GSM387832	Validation	High	High	F	31.8	diffuse	III	Invasive	NA	GSE15459
GSM387833	Train	Medium	Medium	M	50.6	intestinal	III	Proliferative	NA	GSE15459
GSM387834	Train	Medium	High	M	67.6	diffuse	II	Invasive	NA	GSE15459
GSM387835	Validation	Medium	Medium	F	55.7	diffuse	III	Proliferative	NA	GSE15459
GSM387836	Validation	Medium	Medium	M	52.8	diffuse	III	Invasive	NA	GSE15459
GSM387837	Train	High	High	M	81.7	diffuse	III	Invasive	NA	GSE15459
GSM387838	Validation	High	High	M	62.4	intestinal	III	Invasive	NA	GSE15459
GSM387839	Train	Medium	Low	M	67.7	intestinal	III	Proliferative	NA	GSE15459
GSM387840	Validation	High	High	M	55.9	diffuse	I	Invasive	NA	GSE15459
GSM387841	Validation	High	High	F	66.8	diffuse	IV	Invasive	NA	GSE15459
GSM387842	Train	Low	Medium	M	76.8	intestinal	IV	Unstable	NA	GSE15459
GSM387843	Validation	Low	Low	M	76.9	intestinal	IV	Proliferative	NA	GSE15459
GSM387845	Train	Medium	Medium	M	69.5	intestinal	IV	Unstable	NA	GSE15459
GSM387846	Train	Medium	Medium	F	85	intestinal	III	Proliferative	NA	GSE15459
GSM387847	Validation	High	High	F	80	intestinal	I	Invasive	NA	GSE15459
GSM387848	Train	Medium	High	M	58.2	intestinal	III	Metabolic	NA	GSE15459
GSM387849	Validation	Medium	High	M	70.9	diffuse	IV	Unstable	NA	GSE15459
GSM387850	Validation	High	High	F	59.9	diffuse	IV	Invasive	NA	GSE15459
GSM387851	Train	High	High	M	61.5	diffuse	IV	Invasive	NA	GSE15459
GSM387852	Validation	Medium	Medium	M	61.7	mixed	IV	Invasive	NA	GSE15459
GSM387853	Validation	High	High	M	65.2	intestinal	IV	Invasive	NA	GSE15459
GSM387854	Validation	Low	Low	M	44.6	intestinal	II	Proliferative	NA	GSE15459
GSM387855	Validation	Low	Low	F	71.3	intestinal	II	Proliferative	NA	GSE15459
GSM387856	Train	High	Medium	M	80.4	intestinal	III	Proliferative	NA	GSE15459
GSM387857	Train	High	High	M	49.9	diffuse	III	Invasive	NA	GSE15459
GSM387858	Train	High	High	F	39	diffuse	IV	Unstable	NA	GSE15459
GSM387859	Validation	High	High	M	79.6	diffuse	III	Unstable	NA	GSE15459
GSM387860	Validation	Medium	Medium	M	66.8	intestinal	IV	Metabolic	NA	GSE15459
GSM387861	Train	Low	Low	M	56.1	intestinal	III	Proliferative	NA	GSE15459
GSM387862	Train	High	High	M	64.1	diffuse	IV	Invasive	NA	GSE15459
GSM387863	Train	High	High	M	78.4	intestinal	I	Invasive	NA	GSE15459
GSM387864	Validation	High	Low	F	67.5	diffuse	III	Metabolic	NA	GSE15459
GSM387865	Validation	Medium	Medium	M	64.8	diffuse	IV	Proliferative	NA	GSE15459
GSM387866	Train	High	High	M	75.6	diffuse	III	Invasive	NA	GSE15459
GSM387867	Train	Medium	Medium	F	48.9	diffuse	II	Proliferative	NA	GSE15459
GSM387868	Train	High	High	F	75.9	diffuse	II	Invasive	NA	GSE15459
GSM387869	Validation	High	High	M	49.2	mixed	III	Invasive	NA	GSE15459
GSM387870	Validation	High	Medium	M	56.3	intestinal	IV	Invasive	NA	GSE15459
GSM387871	Train	Medium	Low	M	68.4	intestinal	IV	Unstable	NA	GSE15459
GSM387872	Train	Low	Low	M	62.8	intestinal	I	Proliferative	NA	GSE15459
GSM387873	Validation	Medium	Medium	M	64	diffuse	III	Metabolic	NA	GSE15459
GSM387874	Validation	High	High	F	81	intestinal	IV	Unstable	NA	GSE15459
GSM387875	Validation	High	High	M	79.4	intestinal	I	Invasive	NA	GSE15459
GSM387876	Validation	High	High	M	45.6	diffuse	II	Invasive	NA	GSE15459
GSM387877	Train	Medium	Medium	F	72.5	diffuse	III	Unstable	NA	GSE15459
GSM387878	Train	Medium	Medium	F	63.3	diffuse	II	Unstable	NA	GSE15459
GSM387879	Train	High	Medium	M	64.4	diffuse	I	Metabolic	NA	GSE15459
GSM387880	Train	High	High	F	66.2	diffuse	I	Invasive	NA	GSE15459
GSM387881	Validation	Medium	High	M	71.6	diffuse	IV	Invasive	NA	GSE15459
GSM387882	Train	Medium	Medium	F	84	intestinal	III	Metabolic	NA	GSE15459
GSM387883	Validation	Medium	Medium	M	76.4	intestinal	II	Metabolic	NA	GSE15459
GSM387884	Train	Medium	Low	F	87.7	diffuse	II	Metabolic	NA	GSE15459
GSM387885	Train	Medium	Medium	M	65.1	diffuse	III	Metabolic	NA	GSE15459
GSM387886	Validation	Medium	High	F	69.4	mixed	II	Proliferative	NA	GSE15459
GSM387887	Validation	Medium	High	M	66.6	intestinal	IV	Unstable	NA	GSE15459
GSM387888	Validation	High	High	F	47.4	diffuse	I	Unstable	NA	GSE15459
GSM387889	Validation	Medium	High	M	77.1	mixed	IV	Unstable	NA	GSE15459
GSM387890	Validation	Low	Low	M	62.8	diffuse	III	Unstable	NA	GSE15459
GSM387891	Train	High	Medium	F	53.2	diffuse	I	Metabolic	NA	GSE15459
GSM387892	Validation	Medium	Medium	F	79.5	intestinal	IV	Proliferative	NA	GSE15459
GSM387893	Validation	Medium	High	F	66.8	diffuse	III	Metabolic	NA	GSE15459
GSM387894	Train	Low	Medium	F	84.5	intestinal	I	Proliferative	NA	GSE15459
GSM387895	Train	High	High	M	87.9	intestinal	III	Proliferative	NA	GSE15459
GSM387896	Train	Medium	Medium	M	80.3	intestinal	III	Proliferative	NA	GSE15459
GSM387897	Train	Medium	Low	M	56.9	diffuse	IV	Unstable	NA	GSE15459
GSM387898	Train	High	High	F	68.4	mixed	II	Invasive	NA	GSE15459
GSM387899	Validation	Medium	High	F	65	diffuse	III	Invasive	NA	GSE15459
GSM387900	Train	Medium	Low	M	68.4	intestinal	I	Metabolic	NA	GSE15459
GSM387901	Train	Low	Low	M	64.1	intestinal	I	Proliferative	NA	GSE15459
GSM387902	Train	Medium	Medium	F	47.7	intestinal	II	Metabolic	NA	GSE15459
GSM387903	Train	Low	Low	M	92.4	intestinal	III	Proliferative	NA	GSE15459
GSM387904	Train	Low	Low	M	75.4	mixed	II	Proliferative	NA	GSE15459
GSM387905	Train	High	Medium	F	51.2	diffuse	IV	Invasive	NA	GSE15459
GSM387906	Validation	Medium	Medium	F	64.3	diffuse	III	Unstable	NA	GSE15459
GSM387907	Train	Medium	Low	M	69.5	mixed	III	Metabolic	NA	GSE15459
GSM387908	Train	Low	Medium	M	62.3	intestinal	III	Proliferative	NA	GSE15459
GSM387909	Train	High	High	M	56.5	diffuse	IV	Invasive	NA	GSE15459
GSM387910	Train	High	Medium	M	73.7	mixed	IV	Proliferative	NA	GSE15459
GSM387911	Validation	Medium	High	M	43.2	mixed	IV	Invasive	NA	GSE15459
GSM387912	Train	Medium	Low	F	38.1	diffuse	III	Proliferative	NA	GSE15459
GSM387913	Train	Low	Low	M	68.9	intestinal	IV	Proliferative	NA	GSE15459
GSM387914	Validation	Low	Medium	M	72.9	intestinal	III	Proliferative	NA	GSE15459
GSM387915	Train	Medium	Medium	F	57.5	diffuse	II	Invasive	NA	GSE15459
GSM387916	Train	Low	Low	M	80.8	intestinal	I	Metabolic	NA	GSE15459
GSM387917	Train	Medium	Low	M	58.9	intestinal	IV	Proliferative	NA	GSE15459
GSM387918	Validation	High	Low	F	58.1	diffuse	I	Metabolic	NA	GSE15459
GSM387919	Validation	High	Medium	M	74.1	intestinal	IV	Invasive	NA	GSE15459
GSM387920	Train	Low	Medium	M	59.1	intestinal	III	Proliferative	NA	GSE15459
GSM387922	Train	Low	Low	M	60.9	intestinal	I	Proliferative	NA	GSE15459
GSM387923	Train	Low	Low	M	70.2	intestinal	III	Proliferative	NA	GSE15459
GSM387924	Train	Medium	Medium	F	45.7	diffuse	IV	Unstable	NA	GSE15459
GSM387925	Train	Medium	High	F	33.4	diffuse	II	Invasive	NA	GSE15459
GSM387926	Train	Low	Low	F	49.2	diffuse	IV	Proliferative	NA	GSE15459
GSM387927	Train	Low	High	F	48.6	diffuse	IV	Proliferative	NA	GSE15459
GSM387928	Validation	Medium	Medium	M	65.4	mixed	II	Proliferative	NA	GSE15459
GSM387929	Validation	High	High	M	66.4	diffuse	IV	Invasive	NA	GSE15459
GSM387930	Train	Medium	Medium	M	63.6	intestinal	III	Proliferative	NA	GSE15459
GSM387931	Validation	High	High	F	52.7	diffuse	I	Invasive	NA	GSE15459
GSM387932	Validation	Medium	Low	M	66.5	intestinal	IV	Proliferative	NA	GSE15459
GSM387933	Train	Medium	Medium	M	68.8	diffuse	IV	Invasive	NA	GSE15459
GSM387934	Validation	Medium	Medium	F	39	diffuse	III	Unstable	NA	GSE15459
GSM387935	Train	Medium	Medium	M	23.4	intestinal	IV	Metabolic	NA	GSE15459
GSM387936	Train	High	High	M	67.8	mixed	III	Invasive	NA	GSE15459
GSM387938	Train	Medium	Medium	F	69.8	diffuse	IV	Metabolic	NA	GSE15459
GSM387939	Train	Low	Low	F	46.7	diffuse	I	Metabolic	NA	GSE15459
GSM387940	Train	High	High	F	75.9	diffuse	III	Unstable	NA	GSE15459
GSM387941	Validation	Low	Medium	F	77.9	intestinal	I	Proliferative	NA	GSE15459
GSM387942	Validation	Medium	High	F	82.9	diffuse	III	Invasive	NA	GSE15459
GSM387943	Validation	Medium	High	M	67	diffuse	IV	Invasive	NA	GSE15459
GSM387944	Train	Medium	Low	M	88	intestinal	III	Metabolic	NA	GSE15459
GSM387945	Train	Low	Medium	F	65	intestinal	III	Proliferative	NA	GSE15459
GSM387946	Train	Medium	Medium	F	61.6	diffuse	II	Metabolic	NA	GSE15459
GSM387947	Train	Low	High	M	65	intestinal	IV	Invasive	NA	GSE15459
GSM387948	Train	Medium	Medium	M	66	intestinal	III	Unstable	NA	GSE15459
GSM387949	Train	Low	Low	M	66.4	mixed	III	Proliferative	NA	GSE15459
GSM387950	Validation	High	Medium	M	59.6	diffuse	III	Invasive	NA	GSE15459
GSM387951	Train	Medium	Low	M	69.6	intestinal	IV	Unstable	NA	GSE15459
GSM387952	Validation	Medium	Low	M	68.1	intestinal	III	Proliferative	NA	GSE15459
GSM387953	Train	Medium	Medium	M	40.3	intestinal	IV	Proliferative	NA	GSE15459
GSM387954	Train	Medium	Medium	M	69.1	intestinal	III	Unstable	NA	GSE15459
GSM387955	Train	Medium	Medium	M	55.5	diffuse	III	Proliferative	NA	GSE15459
GSM387956	Train	Medium	Medium	F	25.2	diffuse	III	Metabolic	NA	GSE15459
GSM387957	Validation	Medium	Medium	M	73.3	diffuse	III	Metabolic	NA	GSE15459
GSM387958	Validation	Low	Low	M	69.2	diffuse	I	Proliferative	NA	GSE15459
GSM387959	Validation	Medium	Medium	F	71.2	intestinal	IV	Proliferative	NA	GSE15459
GSM387960	Validation	High	High	M	59.2	intestinal	III	Invasive	NA	GSE15459
GSM387961	Train	High	Medium	M	74.8	intestinal	IV	Metabolic	NA	GSE15459
GSM387962	Validation	Medium	Medium	M	64.2	intestinal	III	Unstable	NA	GSE15459
GSM387963	Validation	Low	Medium	M	46.2	intestinal	III	Proliferative	NA	GSE15459
GSM387964	Validation	Low	Medium	F	53.9	intestinal	IV	Proliferative	NA	GSE15459
GSM387965	Train	Medium	Medium	M	64.9	intestinal	II	Unstable	NA	GSE15459
GSM387966	Train	Low	Low	F	74.3	intestinal	I	Proliferative	NA	GSE15459
GSM387967	Train	Medium	Medium	M	56.4	diffuse	III	Unstable	NA	GSE15459
GSM387968	Train	Medium	Low	F	77.3	intestinal	III	Metabolic	NA	GSE15459
GSM387969	Train	Medium	Medium	M	76.3	intestinal	I	Proliferative	NA	GSE15459
GSM387970	Train	Medium	Medium	F	40.7	intestinal	III	Unstable	NA	GSE15459
GSM387971	Validation	Low	Low	M	60.4	intestinal	III	Proliferative	NA	GSE15459
GSM387972	Train	Medium	Low	M	31.2	intestinal	IV	Metabolic	NA	GSE15459
GSM387973	Validation	Medium	Medium	M	79.5	intestinal	III	Proliferative	NA	GSE15459
GSM387974	Train	Medium	Medium	F	72.3	intestinal	II	Metabolic	NA	GSE15459
GSM387975	Train	Low	Medium	M	72	intestinal	III	Proliferative	NA	GSE15459
GSM387976	Train	Low	Low	M	71.6	intestinal	II	Proliferative	NA	GSE15459
GSM387977	Validation	Medium	Low	F	50.5	intestinal	III	Proliferative	NA	GSE15459
GSM387978	Train	High	High	F	58.5	diffuse	II	Invasive	NA	GSE15459
GSM387979	Train	Medium	Medium	F	34.3	diffuse	IV	Metabolic	NA	GSE15459
GSM387980	Validation	Medium	Medium	M	64.8	diffuse	III	Invasive	NA	GSE15459
GSM387981	Train	Medium	Medium	M	64.6	intestinal	III	Proliferative	NA	GSE15459
GSM387982	Train	Medium	Medium	M	67.7	diffuse	II	Metabolic	NA	GSE15459
GSM387983	Train	High	High	M	70.8	diffuse	III	Unstable	NA	GSE15459
GSM387984	Train	Medium	Medium	F	78.7	intestinal	III	Proliferative	NA	GSE15459
GSM387985	Validation	Medium	Low	M	70.9	intestinal	II	Proliferative	NA	GSE15459
GSM387986	Train	Medium	Low	M	79.4	mixed	I	Proliferative	NA	GSE15459
GSM387987	Validation	Low	Low	M	59.7	intestinal	IV	Proliferative	NA	GSE15459
GSM662374	Train	Medium	Medium	M	41	diffuse	IV	NA	NA	GSE26899
GSM662376	Validation	Low	Low	M	55	intestinal	I	NA	NA	GSE26899
GSM662378	Validation	Medium	Medium	F	45	intestinal	III	NA	NA	GSE26899
GSM662382	Validation	Medium	Low	M	76	diffuse	IV	NA	NA	GSE26899
GSM662386	Train	Medium	Medium	M	72	intestinal	IV	NA	NA	GSE26899
GSM662389	Validation	Medium	Medium	M	64	intestinal	III	NA	NA	GSE26899
GSM662390	Validation	Low	Low	M	71	intestinal	III	NA	NA	GSE26899
GSM662394	Train	Medium	Low	M	63	diffuse	III	NA	NA	GSE26899
GSM662395	Validation	Medium	Medium	M	71	diffuse	IV	NA	NA	GSE26899
GSM662396	Train	Low	Medium	F	44	intestinal	II	NA	NA	GSE26899
GSM662397	Validation	Low	Low	M	56	intestinal	IV	NA	NA	GSE26899
GSM662398	Validation	Medium	High	M	37	intestinal	III	NA	NA	GSE26899
GSM662399	Train	Medium	Low	M	72	intestinal	I	NA	NA	GSE26899
GSM662400	Train	Medium	Medium	M	39	intestinal	IV	NA	NA	GSE26899
GSM662401	Train	Low	Medium	M	65	intestinal	IV	NA	NA	GSE26899
GSM662403	Train	Medium	Medium	M	58	intestinal	IV	NA	NA	GSE26899
GSM662404	Validation	Medium	Low	M	54	diffuse	II	NA	NA	GSE26899
GSM662405	Train	Medium	Medium	M	71	intestinal	IV	NA	NA	GSE26899
GSM662407	Train	Medium	Medium	M	53	intestinal	II	NA	NA	GSE26899
GSM662408	Train	Low	Medium	M	74	intestinal	IV	NA	NA	GSE26899
GSM662409	Train	Medium	Medium	M	43	diffuse	IV	NA	NA	GSE26899
GSM662410	Validation	Low	Medium	M	38	mixed	III	NA	NA	GSE26899
GSM662411	Validation	Medium	Medium	M	59	mixed	IV	NA	NA	GSE26899
GSM662412	Train	Medium	Low	M	76	intestinal	III	NA	NA	GSE26899
GSM662413	Train	High	Medium	M	65	diffuse	IV	NA	NA	GSE26899
GSM662414	Validation	Medium	Medium	M	53	diffuse	III	NA	NA	GSE26899
GSM662415	Train	Medium	Low	M	74	intestinal	IV	NA	NA	GSE26899
GSM662416	Train	Medium	Medium	M	52	intestinal	I	NA	NA	GSE26899
GSM662417	Validation	High	Medium	M	67	intestinal	III	NA	NA	GSE26899
GSM662418	Train	Medium	Medium	F	43	intestinal	I	NA	NA	GSE26899
GSM662419	Train	Medium	Medium	M	74	intestinal	IV	NA	NA	GSE26899
GSM662420	Validation	Low	Medium	F	52	diffuse	IV	NA	NA	GSE26899
GSM662421	Train	Low	Medium	M	60	diffuse	IV	NA	NA	GSE26899
GSM662422	Validation	High	High	F	50	diffuse	III	NA	NA	GSE26899
GSM662423	Train	Medium	Medium	M	71	diffuse	III	NA	NA	GSE26899
GSM662424	Validation	High	High	M	62	intestinal	III	NA	NA	GSE26899
GSM662425	Train	Medium	High	M	66	diffuse	IV	NA	NA	GSE26899
GSM662426	Train	Medium	High	M	67	intestinal	IV	NA	NA	GSE26899
GSM662427	Validation	Medium	Low	M	57	diffuse	III	NA	NA	GSE26899
GSM662428	Train	High	High	M	46	diffuse	IV	NA	NA	GSE26899
GSM662429	Train	Medium	Low	M	72	intestinal	III	NA	NA	GSE26899
GSM662430	Train	High	High	F	48	NA	NA	NA	NA	GSE26899
GSM662431	Train	Medium	Low	F	68	intestinal	III	NA	NA	GSE26899
GSM662432	Train	Medium	Low	M	81	intestinal	I	NA	NA	GSE26899
GSM662433	Train	Low	Medium	M	55	intestinal	I	NA	NA	GSE26899
GSM662434	Validation	Medium	Medium	F	78	diffuse	III	NA	NA	GSE26899
GSM662435	Train	Low	Low	M	51	diffuse	III	NA	NA	GSE26899
GSM662436	Train	Medium	Low	M	55	intestinal	III	NA	NA	GSE26899
GSM662437	Validation	High	High	F	63	intestinal	II	NA	NA	GSE26899
GSM662438	Validation	High	High	M	55	intestinal	III	NA	NA	GSE26899
GSM662439	Validation	Medium	Low	M	52	intestinal	IV	NA	NA	GSE26899
GSM662440	Validation	Medium	Medium	M	78	intestinal	IV	NA	NA	GSE26899
GSM662441	Validation	Medium	High	F	37	diffuse	IV	NA	NA	GSE26899
GSM662442	Validation	Low	Medium	M	69	intestinal	II	NA	NA	GSE26899
GSM662443	Train	High	Medium	M	58	intestinal	II	NA	NA	GSE26899
GSM662444	Train	High	Low	M	45	intestinal	IV	NA	NA	GSE26899
GSM662445	Train	Low	High	M	46	intestinal	III	NA	NA	GSE26899
GSM662446	Validation	High	High	F	51	diffuse	IV	NA	NA	GSE26899
GSM662447	Validation	Medium	Low	M	68	intestinal	I	NA	NA	GSE26899
GSM662448	Train	Medium	Low	F	63	intestinal	II	NA	NA	GSE26899
GSM662449	Train	High	Medium	M	47	diffuse	IV	NA	NA	GSE26899
GSM662450	Validation	Medium	Medium	M	48	intestinal	I	NA	NA	GSE26899
GSM662451	Validation	Medium	Medium	M	83	intestinal	II	NA	NA	GSE26899
GSM662452	Train	Medium	Low	M	59	intestinal	II	NA	NA	GSE26899
GSM662453	Train	High	High	M	60	intestinal	III	NA	NA	GSE26899
GSM662454	Train	Medium	Low	F	77	intestinal	II	NA	NA	GSE26899
GSM662455	Validation	High	Medium	M	60	intestinal	II	NA	NA	GSE26899
GSM662456	Validation	High	Medium	M	50	diffuse	II	NA	NA	GSE26899
GSM662457	Train	Low	Medium	M	79	diffuse	IV	NA	NA	GSE26899
GSM662458	Train	Medium	Low	M	46	intestinal	II	NA	NA	GSE26899
GSM662459	Train	Medium	Medium	M	55	intestinal	IV	NA	NA	GSE26899
GSM662460	Train	Medium	Medium	M	67	diffuse	I	NA	NA	GSE26899
GSM662461	Train	High	High	M	69	diffuse	II	NA	NA	GSE26899
GSM662462	Train	Low	Medium	M	74	intestinal	IV	NA	NA	GSE26899
GSM662463	Validation	High	Medium	F	50	diffuse	III	NA	NA	GSE26899
GSM662464	Validation	Medium	Medium	M	36	diffuse	IV	NA	NA	GSE26899
GSM662465	Train	Medium	Medium	F	46	intestinal	IV	NA	NA	GSE26899
GSM662466	Train	Low	High	M	69	diffuse	IV	NA	NA	GSE26899
GSM662467	Train	Medium	Low	M	49	intestinal	III	NA	NA	GSE26899
GSM662468	Train	High	Medium	F	60	diffuse	III	NA	NA	GSE26899
GSM662469	Validation	Medium	Medium	M	63	intestinal	III	NA	NA	GSE26899
GSM662470	Validation	Low	Low	M	60	intestinal	I	NA	NA	GSE26899
GSM662471	Train	Medium	Low	F	41	intestinal	III	NA	NA	GSE26899
GSM662472	Train	Medium	Medium	F	75	intestinal	IV	NA	NA	GSE26899
GSM662473	Train	High	High	F	76	diffuse	IV	NA	NA	GSE26899
GSM662474	Validation	Medium	Low	M	51	intestinal	IV	NA	NA	GSE26899
GSM662475	Validation	Medium	Medium	M	50	intestinal	II	NA	NA	GSE26899
GSM662476	Train	Medium	Medium	M	48	intestinal	IV	NA	NA	GSE26899
GSM662477	Validation	Medium	Low	M	63	intestinal	II	NA	NA	GSE26899
GSM662478	Train	Low	Low	F	67	intestinal	III	NA	NA	GSE26899
GSM662479	Train	High	Low	M	48	diffuse	I	NA	NA	GSE26899
GSM662480	Train	Medium	Medium	M	73	intestinal	II	NA	NA	GSE26899
GSM662481	Train	Medium	Medium	M	73	diffuse	II	NA	NA	GSE26899
GSM662509	Train	Medium	Low	M	69	intestinal	I	NA	NA	GSE26901
GSM662510	Validation	Medium	Medium	M	59	intestinal	I	NA	NA	GSE26901
GSM662511	Train	High	High	M	59	diffuse	I	NA	NA	GSE26901
GSM662512	Train	High	High	M	62	intestinal	III	NA	NA	GSE26901
GSM662513	Train	Medium	Low	M	50	intestinal	I	NA	NA	GSE26901
GSM662514	Validation	High	High	F	30	diffuse	III	NA	NA	GSE26901
GSM662515	Validation	High	Medium	M	66	mixed	III	NA	NA	GSE26901
GSM662516	Validation	Medium	Medium	F	34	NA	II	NA	NA	GSE26901
GSM662517	Validation	Medium	Medium	F	44	intestinal	III	NA	NA	GSE26901
GSM662518	Validation	High	High	M	67	diffuse	I	NA	NA	GSE26901
GSM662519	Validation	Medium	Medium	M	54	intestinal	II	NA	NA	GSE26901
GSM662520	Train	Medium	Medium	M	47	intestinal	II	NA	NA	GSE26901
GSM662521	Validation	Low	Low	M	58	mixed	IV	NA	NA	GSE26901
GSM662522	Validation	Medium	Medium	M	50	NA	I	NA	NA	GSE26901
GSM662523	Validation	Medium	Medium	F	64	intestinal	I	NA	NA	GSE26901
GSM662524	Validation	Medium	Medium	F	70	intestinal	IV	NA	NA	GSE26901
GSM662525	Train	High	High	F	58	intestinal	III	NA	NA	GSE26901
GSM662526	Train	High	High	M	40	intestinal	II	NA	NA	GSE26901
GSM662527	Validation	Medium	Medium	F	31	intestinal	III	NA	NA	GSE26901
GSM662528	Train	Medium	High	M	63	intestinal	IV	NA	NA	GSE26901
GSM662529	Validation	Medium	High	F	54	intestinal	IV	NA	NA	GSE26901
GSM662530	Train	High	High	M	58	intestinal	I	NA	NA	GSE26901
GSM662531	Train	High	Medium	F	67	intestinal	III	NA	NA	GSE26901
GSM662532	Train	Medium	Low	F	68	NA	I	NA	NA	GSE26901
GSM662533	Train	Medium	Medium	F	51	intestinal	I	NA	NA	GSE26901
GSM662534	Train	Low	High	M	53	intestinal	III	NA	NA	GSE26901
GSM662535	Validation	Low	Medium	F	43	intestinal	I	NA	NA	GSE26901
GSM662536	Train	Medium	Low	F	50	NA	I	NA	NA	GSE26901
GSM662537	Validation	Medium	Low	M	61	intestinal	I	NA	NA	GSE26901
GSM662538	Train	Medium	Medium	F	60	diffuse	I	NA	NA	GSE26901
GSM662539	Train	Medium	High	F	51	intestinal	III	NA	NA	GSE26901
GSM662540	Train	Medium	Medium	F	63	intestinal	IV	NA	NA	GSE26901
GSM662541	Validation	Medium	Medium	F	52	diffuse	III	NA	NA	GSE26901
GSM662542	Train	Medium	Medium	M	36	intestinal	I	NA	NA	GSE26901
GSM662543	Train	Low	Medium	M	60	intestinal	I	NA	NA	GSE26901
GSM662544	Validation	Medium	Low	M	58	intestinal	I	NA	NA	GSE26901
GSM662545	Train	Low	Medium	F	45	intestinal	I	NA	NA	GSE26901
GSM662546	Train	High	High	F	35	intestinal	III	NA	NA	GSE26901
GSM662547	Train	Medium	Medium	F	64	intestinal	IV	NA	NA	GSE26901
GSM662548	Train	Medium	Low	M	51	intestinal	I	NA	NA	GSE26901
GSM662549	Train	Low	Medium	M	45	diffuse	I	NA	NA	GSE26901
GSM662550	Validation	Medium	High	M	68	intestinal	IV	NA	NA	GSE26901
GSM662551	Train	Medium	Medium	M	63	intestinal	II	NA	NA	GSE26901
GSM662552	Train	Medium	Low	M	49	intestinal	III	NA	NA	GSE26901
GSM662553	Train	Low	Medium	M	57	intestinal	II	NA	NA	GSE26901
GSM662554	Validation	Medium	Low	F	66	mixed	II	NA	NA	GSE26901
GSM662555	Validation	High	High	M	67	intestinal	III	NA	NA	GSE26901
GSM662556	Validation	Low	Low	F	58	intestinal	II	NA	NA	GSE26901
GSM662557	Train	Medium	Medium	M	68	intestinal	II	NA	NA	GSE26901
GSM662558	Validation	Low	Medium	M	55	intestinal	I	NA	NA	GSE26901
GSM662559	Validation	Medium	High	M	67	intestinal	III	NA	NA	GSE26901
GSM662560	Train	Medium	Medium	F	52	intestinal	II	NA	NA	GSE26901
GSM662561	Train	Medium	Medium	F	72	intestinal	I	NA	NA	GSE26901
GSM662562	Train	High	High	M	55	intestinal	II	NA	NA	GSE26901
GSM662563	Train	Low	Low	M	59	intestinal	I	NA	NA	GSE26901
GSM662564	Train	Low	Low	M	71	intestinal	I	NA	NA	GSE26901
GSM662565	Train	Low	Low	M	49	intestinal	III	NA	NA	GSE26901
GSM662566	Validation	Medium	Low	F	67	NA	I	NA	NA	GSE26901
GSM662567	Validation	Low	Low	M	58	intestinal	I	NA	NA	GSE26901
GSM662568	Validation	Medium	Medium	M	49	intestinal	IV	NA	NA	GSE26901
GSM662569	Validation	Low	Low	M	56	intestinal	III	NA	NA	GSE26901
GSM662570	Train	Medium	Low	M	46	intestinal	IV	NA	NA	GSE26901
GSM662571	Validation	Medium	Medium	M	52	intestinal	III	NA	NA	GSE26901
GSM662572	Train	High	High	M	71	intestinal	III	NA	NA	GSE26901
GSM662573	Validation	Medium	Low	M	69	intestinal	II	NA	NA	GSE26901
GSM662574	Validation	Medium	High	F	65	intestinal	IV	NA	NA	GSE26901
GSM662575	Train	Medium	Medium	M	48	intestinal	III	NA	NA	GSE26901
GSM662576	Train	High	High	M	28	intestinal	IV	NA	NA	GSE26901
GSM662577	Validation	Medium	Medium	M	63	intestinal	IV	NA	NA	GSE26901
GSM662578	Train	Medium	Medium	M	55	intestinal	II	NA	NA	GSE26901
GSM662579	Train	Low	Medium	F	54	intestinal	III	NA	NA	GSE26901
GSM662580	Validation	High	High	F	68	intestinal	III	NA	NA	GSE26901
GSM662581	Train	Low	Low	M	65	intestinal	III	NA	NA	GSE26901
GSM662582	Train	Medium	High	M	49	NA	IV	NA	NA	GSE26901
GSM662583	Validation	High	High	M	64	intestinal	I	NA	NA	GSE26901
GSM662584	Validation	High	High	M	68	intestinal	I	NA	NA	GSE26901
GSM662585	Validation	Medium	Medium	M	60	intestinal	I	NA	NA	GSE26901
GSM662586	Train	Medium	Low	M	74	intestinal	III	NA	NA	GSE26901
GSM662587	Train	Medium	Medium	F	53	diffuse	III	NA	NA	GSE26901
GSM662588	Train	Low	Low	M	59	intestinal	I	NA	NA	GSE26901
GSM662589	Train	Medium	Low	F	59	intestinal	I	NA	NA	GSE26901
GSM662590	Train	Medium	Medium	M	65	intestinal	IV	NA	NA	GSE26901
GSM662591	Train	Medium	Low	M	50	intestinal	I	NA	NA	GSE26901
GSM662592	Train	Medium	Medium	F	48	intestinal	III	NA	NA	GSE26901
GSM662593	Train	Medium	Low	M	60	intestinal	III	NA	NA	GSE26901
GSM662594	Train	High	Medium	M	47	NA	I	NA	NA	GSE26901
GSM662595	Train	Low	Medium	F	43	intestinal	II	NA	NA	GSE26901
GSM662596	Validation	Medium	High	M	38	diffuse	II	NA	NA	GSE26901
GSM662597	Train	High	Medium	F	64	intestinal	I	NA	NA	GSE26901
GSM662598	Validation	High	High	M	70	intestinal	III	NA	NA	GSE26901
GSM662599	Train	Medium	Low	M	47	diffuse	III	NA	NA	GSE26901
GSM662600	Train	Medium	Medium	M	59	NA	I	NA	NA	GSE26901
GSM662601	Validation	Medium	Medium	F	42	intestinal	III	NA	NA	GSE26901
GSM662602	Train	Medium	Medium	F	73	intestinal	III	NA	NA	GSE26901
GSM662603	Train	Medium	High	M	66	intestinal	II	NA	NA	GSE26901
GSM662604	Train	Medium	Low	M	63	intestinal	I	NA	NA	GSE26901
GSM662605	Validation	Medium	Low	M	60	intestinal	III	NA	NA	GSE26901
GSM662606	Train	High	High	M	61	intestinal	III	NA	NA	GSE26901
GSM662607	Train	Medium	Medium	M	41	NA	II	NA	NA	GSE26901
GSM662608	Train	Medium	Low	M	39	intestinal	I	NA	NA	GSE26901
GSM662609	Train	High	Low	F	53	diffuse	II	NA	NA	GSE26901
GSM662610	Validation	Medium	Medium	M	50	diffuse	I	NA	NA	GSE26901
GSM662611	Train	Medium	Low	F	62	NA	III	NA	NA	GSE26901
GSM662612	Train	Medium	High	M	67	mixed	IV	NA	NA	GSE26901
GSM662613	Train	Medium	High	F	29	intestinal	I	NA	NA	GSE26901
GSM662614	Validation	Medium	Low	M	55	NA	III	NA	NA	GSE26901
GSM662615	Validation	Medium	Medium	F	55	mixed	III	NA	NA	GSE26901
GSM662616	Validation	Low	Low	F	67	intestinal	III	NA	NA	GSE26901
GSM662617	Train	Low	Medium	M	47	intestinal	I	NA	NA	GSE26901
GSM858082	Validation	Low	Medium	F	64.8	intestinal	III	Unstable	NA	GSE34942
GSM858083	Train	Medium	Medium	M	69.2	intestinal	I	Unstable	NA	GSE34942
GSM858084	Validation	Medium	Low	M	61.9	diffuse	III	Proliferative	NA	GSE34942
GSM858085	Train	Low	Low	F	50.3	intestinal	I	Proliferative	NA	GSE34942
GSM858086	Validation	Medium	Medium	M	68.2	unknown	NA	Proliferative	NA	GSE34942
GSM858087	Train	Medium	Medium	M	60.2	intestinal	III	Unstable	NA	GSE34942
GSM858088	Train	Medium	Medium	M	57	intestinal	III	Unstable	NA	GSE34942
GSM858089	Validation	High	High	M	61	diffuse	IV	Invasive	NA	GSE34942
GSM858090	Validation	High	High	M	66	mixed	III	Invasive	NA	GSE34942
GSM858091	Train	High	High	M	70.3	intestinal	II	Invasive	NA	GSE34942
GSM858092	Train	Low	Medium	M	76.4	mixed	IV	Proliferative	NA	GSE34942
GSM858093	Validation	Medium	Low	F	83.6	intestinal	II	Unstable	NA	GSE34942
GSM858094	Validation	Medium	Medium	F	71	intestinal	III	Proliferative	NA	GSE34942
GSM858095	Train	Low	Low	M	77	intestinal	I	Proliferative	NA	GSE34942
GSM858096	Train	High	High	M	74	intestinal	III	Unstable	NA	GSE34942
GSM858097	Train	Low	Low	M	84.6	intestinal	I	Proliferative	NA	GSE34942
GSM858098	Train	Low	Low	F	62	intestinal	II	Proliferative	NA	GSE34942
GSM858099	Train	Low	Low	M	71	intestinal	II	Proliferative	NA	GSE34942
GSM858100	Train	High	Medium	M	60.5	mixed	III	Invasive	NA	GSE34942
GSM858101	Train	Low	Medium	M	68.9	intestinal	III	Proliferative	NA	GSE34942
GSM858102	Validation	Low	Medium	F	73.4	mixed	I	Unstable	NA	GSE34942
GSM858103	Train	Low	Low	M	53.8	intestinal	I	Proliferative	NA	GSE34942
GSM858104	Train	High	High	M	81.9	diffuse	II	Unstable	NA	GSE34942
GSM858105	Train	Medium	Medium	M	54	intestinal	II	Proliferative	NA	GSE34942
GSM858106	Train	Medium	High	F	82	intestinal	III	Invasive	NA	GSE34942
GSM858107	Validation	Medium	High	F	70	diffuse	IV	Unstable	NA	GSE34942
GSM858108	Validation	Low	Low	F	80	intestinal	III	Unstable	NA	GSE34942
GSM858109	Validation	Medium	Low	F	77	intestinal	III	Proliferative	NA	GSE34942
GSM858110	Train	High	Medium	M	73	intestinal	I	Metabolic	NA	GSE34942
GSM858111	Train	High	Medium	F	65	intestinal	II	Proliferative	NA	GSE34942
GSM858112	Train	Low	Low	M	67	intestinal	I	Unstable	NA	GSE34942
GSM858113	Validation	Medium	Low	F	68	diffuse	III	Metabolic	NA	GSE34942
GSM858114	Validation	High	High	F	73	intestinal	III	Invasive	NA	GSE34942
GSM858115	Train	Medium	Low	M	73	intestinal	II	Proliferative	NA	GSE34942
GSM858116	Validation	Low	Low	M	70	intestinal	III	Proliferative	NA	GSE34942
GSM858117	Train	Medium	Medium	F	62	diffuse	III	Unstable	NA	GSE34942
GSM858118	Validation	Medium	High	M	76	intestinal	IV	Invasive	NA	GSE34942
GSM858119	Validation	High	High	F	55	intestinal	I	Invasive	NA	GSE34942
GSM858120	Validation	Low	Low	F	71.7	intestinal	II	Proliferative	NA	GSE34942
GSM858121	Train	Medium	High	M	75.7	diffuse	III	Unstable	NA	GSE34942
GSM858122	Train	Medium	Low	M	54.2	unknown	NA	Metabolic	NA	GSE34942
GSM858123	Train	Medium	Medium	F	66	intestinal	IV	Proliferative	NA	GSE34942
GSM858124	Train	Low	Medium	F	75	intestinal	IV	Proliferative	NA	GSE34942
GSM858125	Train	Medium	High	M	74.5	intestinal	IV	Metabolic	NA	GSE34942
GSM858126	Train	Medium	Low	M	79	intestinal	III	Metabolic	NA	GSE34942
GSM858127	Validation	Medium	Medium	F	68	intestinal	IV	Metabolic	NA	GSE34942
GSM858128	Train	Low	Low	M	68.8	intestinal	IV	Proliferative	NA	GSE34942
GSM858129	Train	Low	Medium	M	72.6	intestinal	III	Proliferative	NA	GSE34942
GSM858130	Validation	High	High	M	43	diffuse	IV	Invasive	NA	GSE34942
GSM858131	Validation	Medium	Medium	M	84.4	diffuse	II	Unstable	NA	GSE34942
GSM858132	Validation	High	Low	M	69.5	intestinal	I	Metabolic	NA	GSE34942
GSM858133	Train	Medium	Medium	M	71	intestinal	IV	Metabolic	NA	GSE34942
GSM858134	Train	Medium	Medium	M	62.5	intestinal	I	Proliferative	NA	GSE34942
GSM858135	Train	High	High	M	68.8	intestinal	II	Unstable	NA	GSE34942
GSM858136	Train	High	High	M	66.5	diffuse	IV	Unstable	NA	GSE34942
GSM858137	Validation	Medium	Medium	F	81.9	diffuse	IV	Proliferative	NA	GSE34942

## Sheet: S5_uniCox
Table-S5: bootstrap-based Univariate analysis (p<0.01)
Gene	Times
ACTA2	1000
ACTC1	905
ACTG2	1000
ACTN1	998
ADAMTS8	952
ADGRA2	950
ADGRL2	964
AEBP1	990
AGTR1	992
AHNAK2	992
AKAP12	983
ALDH1A3	967
ANGPTL1	931
ANTXR1	989
AOC3	983
AP1S2	902
APOD	983
ARMCX1	942
ARMCX2	927
ASB5	942
ASF1B	955
ATP2B4	957
AXL	937
BARX1	999
BCHE	952
BEX4	969
BGN	992
BICC1	923
BNC2	945
BOC	980
BVES	984
C11orf96	935
C1QTNF3	937
C1QTNF5	995
C1QTNF7	980
C7	951
CACNA1C	954
CALD1	999
CAND2	952
CAP2	998
CASQ2	980
CAV1	982
CAV2	958
CAVIN1	998
CAVIN2	917
CAVIN3	926
CBX6	988
CBX7	923
CCDC9B	985
CCN2	981
CCN3	999
CCNA2	982
CCNF	927
CDC25A	983
CDC42EP3	991
CDO1	968
CDT1	976
CHRDL2	964
CHST15	944
CLDN11	982
CLIC4	982
CLIP3	958
CLIP4	948
CNN1	999
CNTNAP1	948
COL4A2	992
COL8A1	999
COX7A1	997
CPE	922
CPED1	980
CPXM2	959
CRISPLD1	959
CRYAB	1000
CSPG4	910
CSRP1	999
CX3CR1	963
CYBRD1	908
CYP1B1	938
DAAM2	967
DAB2	903
DACT1	986
DACT3	994
DDR2	978
DENND5A	962
DEPP1	993
DES	1000
DIXDC1	970
DKK3	996
DNAJB5	999
DPYSL3	993
E2F2	984
ECM2	956
ECRG4	968
EDNRA	972
EFEMP1	968
EFEMP2	962
EFHD1	971
EHD2	984
ELN	995
EML1	945
ENG	902
EPHA3	978
FBLN1	928
FBLN5	994
FBXL22	956
FBXO32	948
FERMT2	999
FEZ1	981
FHL1	977
FHOD3	964
FILIP1	944
FILIP1L	955
FLNA	999
FLNC	999
FRZB	919
FSTL1	992
FXYD6	963
FZD4	920
GADD45B	977
GASK1B	979
GEM	956
GJA1	974
GLRB	979
GPRASP2	974
GREM1	952
GSN	959
GUCY1B1	934
HACD1	916
HDGFL3	962
HEG1	934
HMCN1	965
HOPX	996
HOXA4	996
HOXA5	988
HSPA12A	977
HSPA2	969
HSPB6	993
HSPB7	1000
HSPB8	997
HTRA1	986
IGFBP4	986
IGFBP7	973
IL1R1	979
INMT	987
ISLR	941
ISM1	994
ITGA1	995
ITGA7	931
ITGBL1	944
JAM3	990
JAZF1	958
KANK2	985
KATNAL1	993
KCNMA1	946
KCNMB1	998
LAMA4	960
LAMC1	998
LARP6	924
LAYN	995
LBH	971
LEPR	990
LGALS1	972
LHFPL6	965
LIMS2	978
LMO3	923
LMOD1	995
LPP	999
LRCH2	982
LRRC17	940
LRRC32	961
MAD2L1	915
MAMDC2	948
MAP1B	986
MAP3K20	953
MEIS1	937
MEOX2	930
MFAP4	928
MFGE8	926
MGP	998
MICU3	912
MID2	956
MMP12	937
MMP23B	986
MN1	984
MOXD1	941
MPDZ	992
MSRB3	997
MXRA7	999
MYADM	993
MYH10	957
MYH11	998
MYL9	1000
MYLK	999
MYOT	948
NACAD	987
NAP1L3	910
NBEA	993
NDN	939
NEGR1	949
NEXN	932
NIBAN1	939
NNMT	984
NPTX1	961
NR2F1	976
NR2F2	921
NREP	999
NRP1	948
NRP2	949
NRXN2	935
NRXN3	920
OGN	923
OMD	975
PALLD	973
PBK	922
PBX3	943
PCDH9	934
PDE1A	923
PDGFC	990
PDK4	919
PDLIM3	1000
PDZRN3	941
PEA15	1000
PEG3	959
PGM5	977
PHLDB2	948
PIP4P2	947
PKD2	997
PLAC9	930
PLN	983
PLP1	956
PLPPR4	946
PLSCR4	982
POC1A	943
PODN	976
PPP1R14A	999
PPP1R3C	1000
PRICKLE1	948
PRICKLE2	978
PRKD1	997
PRNP	951
PRSS23	992
PRUNE2	979
PTPRM	974
RAB23	997
RAB31	1902-07-29
RAD51AP1	932
RBM24	997
RBMS1	977
RBMS3	987
RBPMS	980
RBPMS2	994
RDX	905
RECK	904
REEP1	995
RERG	992
RGMA	989
RGS4	981
RHOB	996
RILPL1	994
RNF150	945
RNF217	994
RTL8C	999
S1PR3	998
SCHIP1	988
SCN4B	931
SCRG1	1000
SDC2	974
SELENOM	999
SFRP4	944
SGCA	960
SGCD	969
SGCE	998
SLC24A3	985
SLIT2	961
SLITRK5	979
SMARCD3	990
SMOC2	978
SMPX	992
SMTN	995
SOBP	917
SORBS1	962
SPARC	942
SPARCL1	992
SPEG	990
SPOCK1	932
SPON1	901
SSPN	996
STOM	933
STON1	992
SVEP1	912
SVIL	999
SYDE1	956
SYNC	998
SYNM	1000
SYT11	904
TAC1	988
TACC1	977
TACR2	913
TAGLN	1000
TCEAL2	989
TCEAL3	999
TCEAL7	954
TGFB1I1	998
TGFB3	964
TGFBI	984
THBS1	988
THBS2	933
THBS4	1000
TIMP2	996
TIMP3	958
TMEM204	936
TMEM47	1000
TNC	980
TNS1	1000
TPM1	992
TPM2	1000
TRPC1	996
TSHZ3	959
TSPAN18	918
TSPAN2	974
TSPYL5	979
TUBB6	1000
TUSC3	912
TYRP1	983
VCAN	970
VIP	975
VLDLR	998
ZBTB20	956
ZCCHC24	982
ZFPM2	962
ZNF471	962
ZSCAN18	951

## Sheet: S6_lasso
Table-S6: LASSO cox regression Bootstrap based sampling method
Gene	Freq
RBPMS2	776
CCN3	772
MMP23B	761
TUBB6	652
APOD	643
EML1	622
TAC1	621
DACT1	619
SGCE	579
AHNAK2	567
DIO2	553
TGFBI	520
DENND5A	498
LRRC17	490
LBH	469
SPARCL1	444
THBS4	444
CLDN11	443
HACD1	441
RNF150	436
LRCH2	431
HSPA12A	421
NNMT	421
NAV3	405
MOXD1	398
LIMS2	390
HTRA1	389
LEPR	389
VIP	388
SMPX	385
S1PR3	384
ACTG2	383
FHOD3	382
INMT	363
CSPG4	359
ISM1	352
MYADM	350
TMEM47	348
TPM2	340
DEPP1	335
TSHZ2	331
ALDH1A3	326
EFEMP2	324
FBLN1	318
GADD45B	315
GHR	314
COL8A1	311
NACAD	298
GSN	292
EDNRA	283
TACC1	283
CBX6	281
RTL8C	276
RBMS1	275
MEOX2	268
SCRG1	266
WASF3	266
KANK2	259
PGM5	259
ANGPTL2	256
HOXA5	250
SPON1	250
FILIP1L	248
LPP	248
HSPB6	247
C1QTNF5	244
PDE1A	243
CAV2	242
NREP	242
C1QTNF3	237
SLITRK5	235
PDGFRL	232
ACTC1	231
LMO3	230
JAZF1	229
TGFB3	224
GLRB	222
HDGFL3	217
MAP1B	217
EFHD1	216
PLSCR4	212
BEND6	211
LARP6	210
ZEB1	210
LDOC1	209
ELN	207
ACTN1	205
RBM24	205
SFRP1	205
PRICKLE2	204
CLIP3	199
GABARAPL1	199
ADGRL2	195
CAP2	195
NBEA	190
REEP1	190
UBE2E2	187
NDN	186
CAVIN3	183
MN1	181
SGCD	181
SVEP1	181
PKD2	178
CCN1	176
LAMA2	175
TWSG1	175
DSEL	174
TNS1	174
LAMC1	172
PPP1R3C	171
PPP1R14A	170
AKAP12	168
PLPPR4	167
BVES	165
BEX4	164
DAAM2	164
C1QTNF7	163
RAB23	162
CAV1	161
NRXN2	161
ARMCX2	160
MYH10	160
CLIP4	158
SMARCD3	157
GUCY1B1	155
NR2F1	155
ST6GALNAC6	155
CAVIN2	153
PHLDB2	153
BEX3	152
GJA1	152
BCHE	151
HOPX	151
MICU3	151
ZNF471	151
HMCN1	150
ITGA7	150
FBLN5	149
BOC	148
CRISPLD1	147
CASQ2	146
RERG	146
CACNA1C	145
HOXA4	145
ZSCAN18	144
CYP1B1	142
RNF217	142
TPM1	142
PTN	141
MFAP4	139
CDC42EP3	138
SRPX	138
FRMD6	136
CDO1	135
SSPN	134
C11orf96	133
TCEAL7	133
ITGA1	130
MFGE8	129
TGFB1I1	129
SLC24A3	128
TRPC1	127
CYBRD1	125
PDGFC	124
STON1	124
DNAJB5	122
KATNAL1	121
NEGR1	121
PBX3	121
SLIT2	121
CPXM2	119
RAB31	115
GPRASP2	114
PRICKLE1	114
DDR2	113
GASK1B	111
RASL12	111
RILPL1	109
SMTN	109
SYNM	109
SFRP4	108
ASB5	107
GEM	106
NRXN3	104
HSPB8	102
TCEAL3	102
AGTR1	101
EFEMP1	101
THBS1	101
SELENOM	100
SCHIP1	99
IGFBP4	97
HSPB7	96
SYNC	93
MXRA8	92
BICC1	91
MAP1A	91
SVIL	91
LHFPL6	89
MYH11	88
PRUNE2	87
SMOC2	87
FSTL1	85
CHRDL2	83
ECM2	83
PTPRM	82
TIMP3	82
EPHA3	81
PLAC9	80
PALLD	79
BGN	77
CLIC4	77
FEZ1	77
IGFBP7	77
BARX1	74
CRYAB	73
OMD	73
VCAN	73
LRRC32	72
MPDZ	69
SPOCK1	69
DKK3	68
RSPO3	67
THBS2	67
PEA15	66
TNC	65
CMTM3	64
KCNMB1	63
PLN	62
RGMA	61
LGALS1	60
ISLR	59
GREM1	57
AEBP1	56
C7	56
RBMS3	56
ANTXR1	55
JAM3	54
PRKD1	53
MXRA7	52
PODN	52
CSRP1	49
ZCCHC24	1900-02-16
COX7A1	45
CPED1	45
SFRP2	45
LAYN	42
DES	40
TCEAL2	39
FLNC	33
CAVIN1	32
TAGLN	27
PDLIM3	26
COL6A3	25
MYL9	24
SPARC	24
FERMT2	23
MGP	21
ECRG4	17
TIMP2	17
DPYSL3	16
ACTA2	12
CALD1	11
DACT3	10
LMOD1	7
MYLK	5
FHL1	2

## Sheet: S7_MultiCox
Table-S7: Multivariate Cox regression model
Gene	coef	HR	HR.95L	HR.95H	pvalue
RBPMS2	0.230006	1.25861	1.07062	1.4796	0.0053247
CCN3	0.11144	1.11789	0.992896	1.25861	0.0654572
MMP23B	0.0986185	1.10365	0.983001	1.2391	0.0949811
TUBB6	0.224583	1.2518	1.06605	1.46991	0.00613539
APOD	0.0915926	1.09592	0.953976	1.25898	0.195593
EML1	-0.418107	0.658292	0.550826	0.786723	4.26797e-06
TAC1	0.0639501	1.06604	0.957504	1.18688	0.24309
DACT1	0.211698	1.23578	1.07464	1.42107	0.00297933
