# Supplementary material for: The Hypoxic Landscape Stratifies Gastric Cancer Into 3 Subtypes With Distinct M6a Methylation and Tumor Microenvironment Infiltration Characteristics
Source: Front Immunol. 2022 Jun 21;13:860041. doi: 10.3389/fimmu.2022.860041 (PMC9253390; doi:10.3389/fimmu.2022.860041)
Supplement: Supplementary file 6 [file Table_2.xlsx]

## Sheet: RBPMS2
Modification Type	Chromosome Position	Source	Species	Gene	Variant(s)	SNP Position	Database	Transcriptome Regulation	Disease
m6A	chr15:64739985(-)	Prediction (Low)	Human	RBPMS2	rs531077990	chr15:64739987..64739987	dbSNP153	RBP 2
m6A	chr15:64749120(-)	Prediction (Low)	Human	RBPMS2	rs773321282	chr15:64749118..64749118	dbSNP153	Splice 2 circRNA 3
m6A	chr15:64749120(-)	Prediction (Low)	Human	RBPMS2	rs762894837	chr15:64749120..64749120	dbSNP153	Splice 2 circRNA 3
m6A	chr15:64749120(-)	Prediction (Low)	Human	RBPMS2	rs766653294	chr15:64749123..64749123	dbSNP153	Splice 2 circRNA 3
m6A	chr15:64749120(-)	Prediction (Low)	Human	RBPMS2	rs748590604	chr15:64749135..64749135	dbSNP153	Splice 2 circRNA 3
m6A	chr15:64751604(-)	Prediction (Low)	Human	RBPMS2	rs375678145	chr15:64751606..64751606	dbSNP153	Splice 4 circRNA 4
m6A	chr15:64761165(-)	Prediction (Low)	Human	RBPMS2	rs1258442601	chr15:64761162..64761162	dbSNP153	Splice 1
m6A	chr15:64761165(-)	Prediction (Low)	Human	RBPMS2	rs1175877696	chr15:64761163..64761163	dbSNP153	Splice 1
m6A	chr15:64749120(-)	Prediction (Low)	Human	RBPMS2	-	chr15:64749121..64749121	TCGA,ICGC,COSMIC	Splice 2 circRNA 3
m6A	chr15:64749120(-)	Prediction (Low)	Human	RBPMS2	-	chr15:64749144..64749144	TCGA,ICGC,COSMIC	Splice 2 circRNA 3
m6A	chr15:64740704(-)	MeRIP-seq (Medium)	Human	RBPMS2	rs1567061398	chr15:64740703..64740703	dbSNP153	RBP 1
m6A	chr15:64740732(-)	MeRIP-seq (Medium)	Human	RBPMS2	rs1475069074	chr15:64740731..64740731	dbSNP153	RBP 1
m6A	chr15:64740732(-)	MeRIP-seq (Medium)	Human	RBPMS2	rs1478029568	chr15:64740732..64740732	dbSNP153	RBP 1
m6A	chr15:64740864(-)	miCLIP (High)	Human	RBPMS2	rs1228377253	chr15:64740863..64740863	dbSNP153	RBP 1
m6A	chr15:64740953(-)	MeRIP-seq (Medium)	Human	RBPMS2	rs961569055	chr15:64740952..64740952	dbSNP153	RBP 1 Splice 2
m6A	chr15:64749415(-)	MeRIP-seq (Medium)	Human	RBPMS2	rs766871096	chr15:64749413..64749414	dbSNP153	Splice 2 circRNA 3
m6A	chr15:64749415(-)	MeRIP-seq (Medium)	Human	RBPMS2	rs753664060	chr15:64749415..64749415	dbSNP153	Splice 2 circRNA 3

## Sheet: TUBB6
Modification Type	Chromosome Position	Source	Species	Gene	Variant(s)	SNP Position	Database	Transcriptome Regulation	Disease
m6A	chr18:12307866(+)	MeRIP-seq (Medium)	Human	TUBB6	rs1484281838	chr18:12307866..12307866	dbSNP153		-
m6A	chr18:12307866(+)	MeRIP-seq (Medium)	Human	TUBB6	rs1238232472	chr18:12307867..12307867	dbSNP153		-
m6A	chr18:12307866(+)	MeRIP-seq (Medium)	Human	TUBB6	rs1238232472	chr18:12307867..12307867	dbSNP153		-
m6A	chr18:12308333(+)	MeRIP-seq (Medium)	Human	TUBB6	rs1483612850	chr18:12308334..12308334	dbSNP153	RBP 1 Splice 13 circRNA 5	-
m6A	chr18:12308745(+)	MeRIP-seq (Medium)	Human	TUBB6	rs369954066	chr18:12308745..12308745	dbSNP153	RBP 4 Splice 21 miRNA 1 circRNA 8	-
m6A	chr18:12308745(+)	MeRIP-seq (Medium)	Human	TUBB6	rs141882281	chr18:12308746..12308746	dbSNP153	RBP 4 Splice 21 miRNA 1 circRNA 8	-
m6A	chr18:12309730(+)	MeRIP-seq (Medium)	Human	TUBB6	rs1454448975	chr18:12309732..12309732	dbSNP153	RBP 1 circRNA 8	-
m6A	chr18:12309827(+)	MeRIP-seq (Medium)	Human	TUBB6	rs1455375879	chr18:12309826..12309828	dbSNP153	circRNA 8	-
m6A	chr18:12309827(+)	MeRIP-seq (Medium)	Human	TUBB6	rs1555666728	chr18:12309827..12309828	dbSNP153	circRNA 8	-
m6A	chr18:12309851(+)	MeRIP-seq (Medium)	Human	TUBB6	rs1007207487	chr18:12309851..12309851	dbSNP153	RBP 1 circRNA 8	-
m6A	chr18:12310871(+)	MeRIP-seq (Medium)	Human	TUBB6	rs548838817	chr18:12310872..12310872	dbSNP153	RBP 1 circRNA 8	-
m6A	chr18:12311039(+)	MeRIP-seq (Medium)	Human	TUBB6	rs1046326525	chr18:12311037..12311037	dbSNP153	RBP 4 Splice 21 miRNA 2 circRNA 13	-
m6A	chr18:12311039(+)	MeRIP-seq (Medium)	Human	TUBB6	rs780467311	chr18:12311040..12311040	dbSNP153	RBP 4 Splice 21 miRNA 2 circRNA 13	-
m6A	chr18:12324963(+)	MeRIP-seq (Medium)	Human	TUBB6	rs745360779	chr18:12324964..12324964	dbSNP153	RBP 1 circRNA 6	-
m6A	chr18:12325271(+)	MeRIP-seq (Medium)	Human	TUBB6	rs1430415478	chr18:12325273..12325273	dbSNP153	RBP 5 miRNA 2 circRNA 6	-
m6A	chr18:12325283(+)	PA-m6A-Seq&miCLIP (High)	Human	TUBB6	rs1338875319	chr18:12325282..12325282	dbSNP153	RBP 6 miRNA 3 circRNA 6	-
m6A	chr18:12325283(+)	PA-m6A-Seq&miCLIP (High)	Human	TUBB6	rs771439745	chr18:12325284..12325284	dbSNP153	RBP 6 miRNA 3 circRNA 6	-
m6A	chr18:12325384(+)	MeRIP-seq (Medium)	Human	TUBB6	rs777610743	chr18:12325386..12325386	dbSNP153	RBP 3 circRNA 6	-
m6A	chr18:12325415(+)	m6A-REF-seq&miCLIP (High)	Human	TUBB6	rs774504482	chr18:12325413..12325413	dbSNP153	RBP 3 miRNA 4 circRNA 6	-
m6A	chr18:12325415(+)	m6A-REF-seq&miCLIP (High)	Human	TUBB6	rs762121516	chr18:12325415..12325415	dbSNP153	RBP 3 miRNA 4 circRNA 6	-
m6A	chr18:12325415(+)	m6A-REF-seq&miCLIP (High)	Human	TUBB6	rs762121516	chr18:12325415..12325415	dbSNP153	RBP 3 miRNA 4 circRNA 6	-
m6A	chr18:12325415(+)	m6A-REF-seq&miCLIP (High)	Human	TUBB6	rs1568127598	chr18:12325416..12325416	dbSNP153	RBP 3 miRNA 4 circRNA 6	-
m6A	chr18:12325441(+)	MeRIP-seq (Medium)	Human	TUBB6	rs1322145392	chr18:12325439..12325439	dbSNP153	RBP 2 miRNA 2 circRNA 6	-
m6A	chr18:12325642(+)	MeRIP-seq (Medium)	Human	TUBB6	rs1392738394	chr18:12325642..12325642	dbSNP153	miRNA 3 circRNA 6	-
m6A	chr18:12325799(+)	miCLIP (High)	Human	TUBB6	rs779990413	chr18:12325797..12325797	dbSNP153	circRNA 6	-
m6A	chr18:12325799(+)	miCLIP (High)	Human	TUBB6	rs1470155792	chr18:12325800..12325800	dbSNP153	circRNA 6	-
m6A	chr18:12326301(+)	DART-seq (High)	Human	TUBB6	rs970507302	chr18:12326301..12326301	dbSNP153	RBP 7 circRNA 6	-
m6A	chr18:12326341(+)	m6ACE-seq (High)	Human	TUBB6	rs1139387	chr18:12326341..12326341	dbSNP153	RBP 6 miRNA 1 circRNA 6	-
m6A	chr18:12326341(+)	m6ACE-seq (High)	Human	TUBB6	rs1139387	chr18:12326341..12326341	dbSNP153	RBP 6 miRNA 1 circRNA 6	-
m6A	chr18:12326350(+)	miCLIP (High)	Human	TUBB6	rs760538177	chr18:12326349..12326349	dbSNP153	RBP 7 miRNA 3 circRNA 6	-
m6A	chr18:12326350(+)	miCLIP (High)	Human	TUBB6	rs553271440	chr18:12326351..12326351	dbSNP153	RBP 7 miRNA 3 circRNA 6	-
m6A	chr18:12326377(+)	miCLIP (High)	Human	TUBB6	rs1301823108	chr18:12326375..12326375	dbSNP153	RBP 8 circRNA 6	-
m6A	chr18:12326452(+)	miCLIP (High)	Human	TUBB6	rs1235810960	chr18:12326451..12326453	dbSNP153	RBP 9 miRNA 4 circRNA 6	-
m6A	chr18:12326452(+)	miCLIP (High)	Human	TUBB6	rs924467944	chr18:12326453..12326453	dbSNP153	RBP 9 miRNA 4 circRNA 6	-
m6A	chr18:12326524(+)	miCLIP (High)	Human	TUBB6	rs1374635166	chr18:12326522..12326522	dbSNP153	RBP 9 miRNA 2 circRNA 6	-
m6A	chr18:12329174(+)	MeRIP-seq (Medium)	Human	TUBB6	rs1468922511	chr18:12329172..12329172	dbSNP153	Splice 1	-
m6A	chr18:12329526(+)	MeRIP-seq (Medium)	Human	TUBB6	rs750395680	chr18:12329525..12329525	dbSNP153		-
m6A	chr18:12329536(+)	miCLIP (High)	Human	TUBB6	rs755539519	chr18:12329535..12329535	dbSNP153		-
m6A	chr18:12329536(+)	miCLIP (High)	Human	TUBB6	rs1129115	chr18:12329537..12329537	dbSNP153		Gene expression in blood cell lines;Response to statin treatment (simvastatin, pravastatin, atorvastatin), change in cholesterol levels;Gene expression in blood cell lines;Response to statin treatment (simvastatin, pravastatin, atorvastatin), change in cholesterol levels;Age-related macular degeneration;Gene expression in blood cell lines;Crohn's disease;Response to statin treatment (simvastatin,…		Spinocerebellar Ataxia, Dominant;Gene expression in blood cell lines;Response to statin treatment (simvastatin, pravastatin, atorvastatin), change in cholesterol levels;Gene expression in blood cell lines;Response to statin treatment (simvastatin, pravastatin, atorvastatin), change in cholesterol levels;Age-related macular degeneration;Gene expression in blood cell lines;Crohn's disease;Response …
m6A	chr18:12329540(+)	MeRIP-seq (Medium)	Human	TUBB6	rs1423392358	chr18:12329538..12329538	dbSNP153		-
m6A	chr18:12329540(+)	MeRIP-seq (Medium)	Human	TUBB6	rs748831145	chr18:12329542..12329542	dbSNP153		-
m6A	chr18:12329768(+)	MeRIP-seq (Medium)	Human	TUBB6	rs1440744464	chr18:12329769..12329769	dbSNP153	RBP 1	-
m6A	chr18:12310997(+)	miCLIP (High)	Human	TUBB6	-	chr18:12310996..12310996	COSMIC	RBP 2 Splice 21 circRNA 13	-
m6A	chr18:12325556(+)	miCLIP (High)	Human	TUBB6	-	chr18:12325558..12325558	TCGA,ICGC	RBP 1 miRNA 5 circRNA 6	-
m6A	chr18:12325642(+)	MeRIP-seq (Medium)	Human	TUBB6	-	chr18:12325643..12325643	TCGA,ICGC,COSMIC	miRNA 3 circRNA 6	-
m6A	chr18:12325283(+)	PA-m6A-Seq&miCLIP (High)	Human	TUBB6	-	chr18:12325284..12325284	ICGC,COSMIC	RBP 6 miRNA 3 circRNA 6	-
m6A	chr18:12329795(+)	MeRIP-seq (Medium)	Human	TUBB6	-	chr18:12329795..12329795	TCGA,ICGC,COSMIC	RBP 1	-
m6A	chr18:12329536(+)	miCLIP (High)	Human	TUBB6	rs1129115	chr18:12329537..12329537	ICGC,COSMIC		Gene expression in blood cell lines;Response to statin treatment (simvastatin, pravastatin, atorvastatin), change in cholesterol levels;Gene expression in blood cell lines;Response to statin treatment (simvastatin, pravastatin, atorvastatin), change in cholesterol levels;Age-related macular degeneration;Gene expression in blood cell lines;Crohn's disease;Response to statin treatment (simvastatin,…		Spinocerebellar Ataxia, Dominant;Gene expression in blood cell lines;Response to statin treatment (simvastatin, pravastatin, atorvastatin), change in cholesterol levels;Gene expression in blood cell lines;Response to statin treatment (simvastatin, pravastatin, atorvastatin), change in cholesterol levels;Age-related macular degeneration;Gene expression in blood cell lines;Crohn's disease;Response …
m6A	chr18:12325460(+)	PA-m6A-Seq&miCLIP (High)	Human	TUBB6	-	chr18:12325460..12325460	TCGA,ICGC,COSMIC	RBP 2 circRNA 6	-
m6A	chr18:12308475(+)	Prediction (Low)	Human	TUBB6	rs557748664	chr18:12308477..12308477	dbSNP153	circRNA 5	-
m6A	chr18:12308524(+)	Prediction (Low)	Human	TUBB6	rs190154312	chr18:12308526..12308526	dbSNP153	RBP 1 circRNA 5	-
m6A	chr18:12310997(+)	Prediction (Low)	Human	TUBB6	rs1267098226	chr18:12311001..12311001	dbSNP153	RBP 2 Splice 21 circRNA 13	-
m6A	chr18:12310997(+)	Prediction (Low)	Human	TUBB6	rs1278749948	chr18:12311028..12311028	dbSNP153	RBP 2 Splice 21 circRNA 13	-
m6A	chr18:12325051(+)	Prediction (Low)	Human	TUBB6	rs1212590862	chr18:12325049..12325049	dbSNP153	RBP 1 Splice 1 circRNA 6	-
m6A	chr18:12325051(+)	Prediction (Low)	Human	TUBB6	rs762545188	chr18:12325051..12325053	dbSNP153	RBP 1 Splice 1 circRNA 6	-
m6A	chr18:12325051(+)	Prediction (Low)	Human	TUBB6	rs1464737219	chr18:12325055..12325055	dbSNP153	RBP 1 Splice 1 circRNA 6	-
m6A	chr18:12325319(+)	Prediction (Low)	Human	TUBB6	rs763147705	chr18:12325321..12325321	dbSNP153	RBP 5 circRNA 6	-
m6A	chr18:12325723(+)	Prediction (Low)	Human	TUBB6	rs940352175	chr18:12325725..12325725	dbSNP153	RBP 1 miRNA 2 circRNA 6	-
m6A	chr18:12326294(+)	Prediction (Low)	Human	TUBB6	rs1275852599	chr18:12326264..12326276	dbSNP153	RBP 7 circRNA 6	-
m6A	chr18:12329163(+)	Prediction (Low)	Human	TUBB6	rs1480264943	chr18:12329154..12329154	dbSNP153	Splice 1	-
m6A	chr18:12329163(+)	Prediction (Low)	Human	TUBB6	rs1177412393	chr18:12329161..12329161	dbSNP153	Splice 1	-
m6A	chr18:12329163(+)	Prediction (Low)	Human	TUBB6	rs1224287253	chr18:12329165..12329165	dbSNP153	Splice 1	-
m6A	chr18:12329163(+)	Prediction (Low)	Human	TUBB6	rs1468922511	chr18:12329172..12329172	dbSNP153	Splice 1	-
m6A	chr18:12329163(+)	Prediction (Low)	Human	TUBB6	rs1052582214	chr18:12329178..12329178	dbSNP153	Splice 1	-
m6A	chr18:12329163(+)	Prediction (Low)	Human	TUBB6	rs150224434	chr18:12329186..12329186	dbSNP153	Splice 1	-
m6A	chr18:12329163(+)	Prediction (Low)	Human	TUBB6	rs886053612	chr18:12329192..12329192	dbSNP153	Splice 1	-		Spinocerebellar Ataxia, Dominant;
m6A	chr18:12329348(+)	Prediction (Low)	Human	TUBB6	rs1268371042	chr18:12329319..12329319	dbSNP153		-
m6A	chr18:12329348(+)	Prediction (Low)	Human	TUBB6	rs1232395872	chr18:12329321..12329321	dbSNP153		-
m6A	chr18:12329348(+)	Prediction (Low)	Human	TUBB6	rs533711447	chr18:12329321..12329321	dbSNP153		-
m6A	chr18:12329348(+)	Prediction (Low)	Human	TUBB6	rs969378273	chr18:12329334..12329334	dbSNP153		-
m6A	chr18:12329348(+)	Prediction (Low)	Human	TUBB6	rs1424852149	chr18:12329365..12329365	dbSNP153		-
m6A	chr18:12329425(+)	Prediction (Low)	Human	TUBB6	rs1463217302	chr18:12329410..12329410	dbSNP153	RBP 1	-
m6A	chr18:12329425(+)	Prediction (Low)	Human	TUBB6	rs1293357280	chr18:12329434..12329434	dbSNP153	RBP 1	-
m6A	chr18:12329425(+)	Prediction (Low)	Human	TUBB6	rs1367524050	chr18:12329446..12329446	dbSNP153	RBP 1	-
m6A	chr18:12337142(+)	Prediction (Low)	Human	TUBB6	rs1192750473	chr18:12337121..12337121	dbSNP153	Splice 1	-
m6A	chr18:12337142(+)	Prediction (Low)	Human	TUBB6	rs1171734446	chr18:12337138..12337138	dbSNP153	Splice 1	-
m6A	chr18:12337142(+)	Prediction (Low)	Human	TUBB6	rs1053823418	chr18:12337140..12337140	dbSNP153	Splice 1	-
m6A	chr18:12337142(+)	Prediction (Low)	Human	TUBB6	rs1480584394	chr18:12337141..12337141	dbSNP153	Splice 1	-
m6A	chr18:12337142(+)	Prediction (Low)	Human	TUBB6	rs775201078	chr18:12337152..12337152	dbSNP153	Splice 1	-
m6A	chr18:12337195(+)	Prediction (Low)	Human	TUBB6	rs555913534	chr18:12337193..12337193	dbSNP153	Splice 1	-
m6A	chr18:12329425(+)	Prediction (Low)	Human	TUBB6	-	chr18:12329439..12329439	TCGA	RBP 1	-
m6A	chr18:12326350(+)	Prediction (Low)	Human	TUBB6	-	chr18:12326349..12326349	TCGA,ICGC	RBP 7 miRNA 3 circRNA 6	-
m6A	chr18:12329540(+)	Prediction (Low)	Human	TUBB6	-	chr18:12329539..12329539	TCGA,ICGC,COSMIC		-
m6A	chr18:67392128(+)	miCLIP (High)	Mouse	Tubb6	rs47356598	chr18:67392129..67392129	dbSNP150		-
m6A	chr18:67401658(+)	miCLIP (High)	Mouse	Tubb6	rs13472864	chr18:67401656..67401656	dbSNP150		-
m6A	chr18:67402545(+)	miCLIP (High)	Mouse	Tubb6	rs220621104	chr18:67402546..67402546	dbSNP150	RBP 2	-

## Sheet: DACT1
Modification Type	Chromosome Position	Source	Species	Gene	Variant(s)	SNP Position	Database	Transcriptome Regulation	Disease
m6A	chr14:58638027(+)	MeRIP-seq (Medium)	Human	DACT1	rs1034262226	chr14:58638025..58638025	dbSNP153
m6A	chr14:58638027(+)	MeRIP-seq (Medium)	Human	DACT1	rs1269539262	chr14:58638029..58638029	dbSNP153
m6A	chr14:58645510(+)	MeRIP-seq (Medium)	Human	DACT1	rs1463563850	chr14:58645508..58645508	dbSNP153	circRNA 1
m6A	chr14:58645671(+)	MeRIP-seq (Medium)	Human	DACT1	rs147190910	chr14:58645670..58645670	dbSNP153	circRNA 1
m6A	chr14:58645671(+)	MeRIP-seq (Medium)	Human	DACT1	rs1345725491	chr14:58645672..58645672	dbSNP153	circRNA 1
m6A	chr14:58645694(+)	MeRIP-seq (Medium)	Human	DACT1	rs562920966	chr14:58645694..58645694	dbSNP153	RBP 1 circRNA 1	Neural Tube Defects;
m6A	chr14:58645701(+)	MeRIP-seq (Medium)	Human	DACT1	rs1281143036	chr14:58645699..58645699	dbSNP153	circRNA 1
m6A	chr14:58645717(+)	MeRIP-seq (Medium)	Human	DACT1	rs1168599244	chr14:58645716..58645716	dbSNP153	RBP 1 circRNA 1
m6A	chr14:58645717(+)	MeRIP-seq (Medium)	Human	DACT1	rs140545872	chr14:58645719..58645719	dbSNP153	RBP 1 circRNA 1
m6A	chr14:58645795(+)	MeRIP-seq (Medium)	Human	DACT1	rs1406842620	chr14:58645794..58645794	dbSNP153	RBP 1 circRNA 1
m6A	chr14:58645795(+)	MeRIP-seq (Medium)	Human	DACT1	rs1301600265	chr14:58645795..58645795	dbSNP153	RBP 1 circRNA 1
m6A	chr14:58645795(+)	MeRIP-seq (Medium)	Human	DACT1	rs201570408	chr14:58645796..58645796	dbSNP153	RBP 1 circRNA 1
m6A	chr14:58645811(+)	MeRIP-seq (Medium)	Human	DACT1	rs1235065271	chr14:58645811..58645811	dbSNP153	circRNA 1
m6A	chr14:58645849(+)	miCLIP (High)	Human	DACT1	rs951118453	chr14:58645847..58645847	dbSNP153	RBP 2 circRNA 1
m6A	chr14:58645857(+)	MeRIP-seq (Medium)	Human	DACT1	rs199932678	chr14:58645857..58645857	dbSNP153	RBP 2 circRNA 1
m6A	chr14:58645857(+)	MeRIP-seq (Medium)	Human	DACT1	rs758211732	chr14:58645858..58645858	dbSNP153	RBP 2 circRNA 1
m6A	chr14:58645857(+)	MeRIP-seq (Medium)	Human	DACT1	rs1309473003	chr14:58645859..58645859	dbSNP153	RBP 2 circRNA 1
m6A	chr14:58645901(+)	MeRIP-seq (Medium)	Human	DACT1	rs79977627	chr14:58645902..58645902	dbSNP153	circRNA 1
m6A	chr14:58646034(+)	MeRIP-seq (Medium)	Human	DACT1	rs770956671	chr14:58646033..58646033	dbSNP153	RBP 1 circRNA 1
m6A	chr14:58646034(+)	MeRIP-seq (Medium)	Human	DACT1	rs1027144588	chr14:58646036..58646036	dbSNP153	RBP 1 circRNA 1
m6A	chr14:58646122(+)	MeRIP-seq (Medium)	Human	DACT1	rs965027857	chr14:58646123..58646123	dbSNP153	circRNA 1
m6A	chr14:58646122(+)	MeRIP-seq (Medium)	Human	DACT1	rs745927424	chr14:58646124..58646124	dbSNP153	circRNA 1
m6A	chr14:58646161(+)	MeRIP-seq (Medium)	Human	DACT1	rs957862205	chr14:58646163..58646163	dbSNP153	circRNA 1
m6A	chr14:58646627(+)	MeRIP-seq (Medium)	Human	DACT1	rs1165957950	chr14:58646629..58646629	dbSNP153	circRNA 1
m6A	chr14:58646643(+)	miCLIP (High)	Human	LINC01500,DACT1	rs1382467440	chr14:58646643..58646643	dbSNP153	RBP 1 circRNA 1
m6A	chr14:58646643(+)	miCLIP (High)	Human	LINC01500,DACT1	rs755883759	chr14:58646644..58646644	dbSNP153	RBP 1 circRNA 1
m6A	chr14:58646643(+)	miCLIP (High)	Human	LINC01500,DACT1	rs755883759	chr14:58646644..58646644	dbSNP153	RBP 1 circRNA 1
m6A	chr14:58646647(+)	MeRIP-seq (Medium)	Human	LINC01500,DACT1	rs1234026328	chr14:58646647..58646647	dbSNP153	circRNA 1
m6A	chr14:58646647(+)	MeRIP-seq (Medium)	Human	LINC01500,DACT1	rs777508749	chr14:58646648..58646648	dbSNP153	circRNA 1
m6A	chr14:58646842(+)	miCLIP (High)	Human	LINC01500,DACT1	rs1306500037	chr14:58646825..58646840	dbSNP153	RBP 1 circRNA 1
m6A	chr14:58646842(+)	miCLIP (High)	Human	LINC01500,DACT1	rs776670630	chr14:58646843..58646843	dbSNP153	RBP 1 circRNA 1
m6A	chr14:58646842(+)	miCLIP (High)	Human	LINC01500,DACT1	rs761412370	chr14:58646844..58646844	dbSNP153	RBP 1 circRNA 1
m6A	chr14:58647045(+)	miCLIP (High)	Human	LINC01500,DACT1	rs777591055	chr14:58647046..58647046	dbSNP153	RBP 1 circRNA 1
m6A	chr14:58647073(+)	MeRIP-seq (Medium)	Human	LINC01500,DACT1	rs754303146	chr14:58647074..58647074	dbSNP153	RBP 1 circRNA 1
m6A	chr14:58647073(+)	MeRIP-seq (Medium)	Human	LINC01500,DACT1	rs754303146	chr14:58647074..58647074	dbSNP153	RBP 1 circRNA 1
m6A	chr14:58647138(+)	miCLIP (High)	Human	LINC01500,DACT1	-	chr14:58647137..58647137	ICGC	RBP 1 circRNA 1
m6A	chr14:58646842(+)	miCLIP (High)	Human	LINC01500,DACT1	-	chr14:58646841..58646841	ICGC	RBP 1 circRNA 1
m6A	chr14:58646161(+)	MeRIP-seq (Medium)	Human	DACT1	-	chr14:58646162..58646162	COSMIC	circRNA 1
m6A	chr14:58645857(+)	MeRIP-seq (Medium)	Human	DACT1	-	chr14:58645857..58645857	ICGC	RBP 2 circRNA 1
m6A	chr14:58645811(+)	MeRIP-seq (Medium)	Human	DACT1	-	chr14:58645810..58645810	COSMIC	circRNA 1
m6A	chr14:58646365(+)	miCLIP (High)	Human	DACT1	-	chr14:58646366..58646366	TCGA,ICGC	circRNA 1
m6A	chr14:58638027(+)	MeRIP-seq (Medium)	Human	DACT1	-	chr14:58638027..58638027	ICGC
m6A	chr14:58647138(+)	miCLIP (High)	Human	LINC01500,DACT1	-	chr14:58647138..58647138	TCGA,ICGC,COSMIC	RBP 1 circRNA 1
m6A	chr14:58647045(+)	miCLIP (High)	Human	LINC01500,DACT1	-	chr14:58647046..58647046	COSMIC	RBP 1 circRNA 1
m6A	chr14:58646122(+)	MeRIP-seq (Medium)	Human	DACT1	-	chr14:58646120..58646120	TCGA,ICGC,COSMIC	circRNA 1
m6A	chr14:58645510(+)	MeRIP-seq (Medium)	Human	DACT1	-	chr14:58645509..58645509	COSMIC	circRNA 1
m6A	chr14:58646347(+)	MeRIP-seq (Medium)	Human	DACT1	-	chr14:58646347..58646347	TCGA,ICGC,COSMIC	circRNA 1
m6A	chr14:58646122(+)	MeRIP-seq (Medium)	Human	DACT1	rs965027857	chr14:58646123..58646123	COSMIC	circRNA 1
m6A	chr14:58646122(+)	MeRIP-seq (Medium)	Human	DACT1	-	chr14:58646123..58646123	TCGA,ICGC,COSMIC	circRNA 1
m6A	chr14:58645686(+)	miCLIP (High)	Human	DACT1	-	chr14:58645685..58645685	TCGA,ICGC,COSMIC	circRNA 1
m6A	chr14:58645671(+)	MeRIP-seq (Medium)	Human	DACT1	-	chr14:58645671..58645671	TCGA,ICGC,COSMIC	circRNA 1
m6A	chr14:58646627(+)	MeRIP-seq (Medium)	Human	DACT1	-	chr14:58646627..58646627	ICGC,COSMIC	circRNA 1
m6A	chr14:58633991(+)	Prediction (Low)	Human	DACT1	rs1173817722	chr14:58633987..58633987	dbSNP153
m6A	chr14:58640810(+)	Prediction (Low)	Human	DACT1	rs1310649896	chr14:58640812..58640812	dbSNP153	RBP 2 Splice 12 circRNA 1
m6A	chr14:58640851(+)	Prediction (Low)	Human	DACT1	rs763656047	chr14:58640843..58640849	dbSNP153	Splice 6 circRNA 1
m6A	chr14:58640851(+)	Prediction (Low)	Human	DACT1	rs1484019795	chr14:58640861..58640861	dbSNP153	Splice 6 circRNA 1
m6A	chr14:58646347(+)	Prediction (Low)	Human	DACT1	rs1305240447	chr14:58646346..58646346	dbSNP153	circRNA 1
m6A	chr14:58646347(+)	Prediction (Low)	Human	DACT1	rs770819450	chr14:58646353..58646356	dbSNP153	circRNA 1
m6A	chr14:58646365(+)	Prediction (Low)	Human	DACT1	rs1201199965	chr14:58646361..58646361	dbSNP153	circRNA 1
m6A	chr14:58646365(+)	Prediction (Low)	Human	DACT1	rs535229878	chr14:58646380..58646380	dbSNP153	circRNA 1
m6A	chr14:58646473(+)	Prediction (Low)	Human	DACT1	rs752793356	chr14:58646469..58646469	dbSNP153	RBP 2 circRNA 1
m6A	chr14:58646492(+)	Prediction (Low)	Human	DACT1	rs757008110	chr14:58646491..58646491	dbSNP153	circRNA 1
m6A	chr14:58646890(+)	Prediction (Low)	Human	LINC01500,DACT1	rs753359010	chr14:58646891..58646912	dbSNP153	circRNA 1
m6A	chr14:58646991(+)	Prediction (Low)	Human	LINC01500,DACT1	rs1183230049	chr14:58646989..58646989	dbSNP153	RBP 1 Splice 1 circRNA 1
m6A	chr14:58647022(+)	Prediction (Low)	Human	LINC01500,DACT1	rs1290222310	chr14:58647024..58647024	dbSNP153	RBP 1 circRNA 1
m6A	chr14:58647673(+)	Prediction (Low)	Human	LINC01500,DACT1	rs141897842	chr14:58647675..58647679	dbSNP153	RBP 2 circRNA 2	Chronic kidney disease (CKD) and renal traits;Body mass index (BMI);Valvular calcification and aortic stenosis;Response to statin treatment (simvastatin, pravastatin, atorvastatin), change in cholesterol levels;Response to statin treatment (simvastatin, pravastatin, atorvastatin), change in cholesterol levels;Chronic kidney disease (CKD) and renal traits;Body mass index (BMI);Valvular calcificati…
m6A	chr14:58647673(+)	Prediction (Low)	Human	LINC01500,DACT1	rs758175262	chr14:58647675..58647675	dbSNP153	RBP 2 circRNA 2
m6A	chr14:58647673(+)	Prediction (Low)	Human	LINC01500,DACT1	rs1001052005	chr14:58647676..58647676	dbSNP153	RBP 2 circRNA 2
m6A	chr14:58647925(+)	Prediction (Low)	Human	LINC01500,DACT1	rs949087018	chr14:58647923..58647923	dbSNP153	circRNA 2
m6A	chr14:58646034(+)	Prediction (Low)	Human	DACT1	-	chr14:58646063..58646063	TCGA	RBP 1 circRNA 1
m6A	chr14:58646034(+)	Prediction (Low)	Human	DACT1	-	chr14:58646040..58646040	TCGA,ICGC,COSMIC	RBP 1 circRNA 1
m6A	chr14:58646643(+)	Prediction (Low)	Human	LINC01500,DACT1	-	chr14:58646646..58646646	TCGA,COSMIC	RBP 1 circRNA 1
m6A	chr12:71319492(+)	MeRIP-seq (Medium)	Mouse	Dact1	rs1132218177	chr12:71319493..71319493	dbSNP150
m6A	chr12:71317355(+)	Prediction (Low)	Mouse	Dact1	rs29132489	chr12:71317335..71317335	dbSNP150
m6A	chr12:71317597(+)	Prediction (Low)	Mouse	Dact1	rs262610956	chr12:71317601..71317601	dbSNP150

## Sheet: CCN3
Modification Type	Chromosome Position	Source	Species	Gene	Variant(s)	SNP Position	Database	Transcriptome Regulation	Disease
m6A	chr8:119416954(+)	MeRIP-seq (Medium)	Human	CCN3	rs777023733	chr8:119416955..119416955	dbSNP153	Splice 1
m6A	chr8:119423046(+)	MeRIP-seq (Medium)	Human	CCN3	rs1402089921	chr8:119423044..119423044	dbSNP153
m6A	chr8:119423046(+)	MeRIP-seq (Medium)	Human	CCN3	rs1563617901	chr8:119423046..119423046	dbSNP153
m6A	chr8:119423112(+)	MeRIP-seq (Medium)	Human	CCN3	rs761565757	chr8:119423113..119423113	dbSNP153,HGVD
m6A	chr8:119423132(+)	MeRIP-seq (Medium)	Human	CCN3	rs1356089636	chr8:119423133..119423133	dbSNP153
m6A	chr8:119423271(+)	MeRIP-seq (Medium)	Human	CCN3	rs1247693319	chr8:119423272..119423272	dbSNP153	RBP 1 miRNA 1
m6A	chr8:119423318(+)	MeRIP-seq (Medium)	Human	CCN3	rs1044747452	chr8:119423319..119423319	dbSNP153	RBP 2
m6A	chr8:119423046(+)	MeRIP-seq (Medium)	Human	CCN3	-	chr8:119423046..119423046	TCGA,ICGC,COSMIC
m6A	chr8:119423132(+)	MeRIP-seq (Medium)	Human	CCN3	rs1356089636	chr8:119423133..119423133	TCGA,ICGC,COSMIC
m6A	chr8:119423132(+)	MeRIP-seq (Medium)	Human	CCN3	-	chr8:119423131..119423131	ICGC
m6A	chr8:119419289(+)	Prediction (Low)	Human	CCN3	rs1399617600	chr8:119419261..119419261	dbSNP153	Splice 1
m6A	chr8:119419263(+)	Prediction (Low)	Human	CCN3	rs1176610906	chr8:119419265..119419265	dbSNP153	Splice 1
m6A	chr8:119419289(+)	Prediction (Low)	Human	CCN3	rs1563616561	chr8:119419280..119419280	dbSNP153	Splice 1
m6A	chr8:119419289(+)	Prediction (Low)	Human	CCN3	rs1293254649	chr8:119419286..119419286	dbSNP153	Splice 1
m6A	chr8:119419289(+)	Prediction (Low)	Human	CCN3	rs1049322676	chr8:119419288..119419288	dbSNP153	Splice 1
m6A	chr8:119419289(+)	Prediction (Low)	Human	CCN3	rs760642696	chr8:119419301..119419301	dbSNP153	Splice 1
m6A	chr8:119419289(+)	Prediction (Low)	Human	CCN3	rs770974357	chr8:119419304..119419304	dbSNP153	Splice 1
m6A	chr8:119419289(+)	Prediction (Low)	Human	CCN3	rs759644922	chr8:119419307..119419307	dbSNP153	Splice 1
m6A	chr8:119419289(+)	Prediction (Low)	Human	CCN3	rs558076900	chr8:119419308..119419308	dbSNP153	Splice 1
m6A	chr8:119419289(+)	Prediction (Low)	Human	CCN3	rs764392494	chr8:119419312..119419312	dbSNP153	Splice 1
m6A	chr8:119419289(+)	Prediction (Low)	Human	CCN3	rs751897243	chr8:119419314..119419314	dbSNP153	Splice 1
m6A	chr8:119422897(+)	Prediction (Low)	Human	CCN3	rs781019709	chr8:119422895..119422895	dbSNP153	Splice 1
m6A	chr8:119422897(+)	Prediction (Low)	Human	CCN3	rs775678430	chr8:119422897..119422897	dbSNP153	Splice 1
m6A	chr8:119422897(+)	Prediction (Low)	Human	CCN3	rs1195394063	chr8:119422899..119422899	dbSNP153	Splice 1
m6A	chr8:119423621(+)	Prediction (Low)	Human	CCN3	rs557009367	chr8:119423625..119423625	dbSNP153
m6A	chr8:119423752(+)	Prediction (Low)	Human	CCN3	rs1057722	chr8:119423722..119423722	dbSNP153	miRNA 1
m6A	chr8:119423752(+)	Prediction (Low)	Human	CCN3	rs945698590	chr8:119423755..119423755	dbSNP153	miRNA 1
m6A	chr8:119423752(+)	Prediction (Low)	Human	CCN3	rs1260285473	chr8:119423781..119423781	dbSNP153	miRNA 1
m6A	chr8:119419289(+)	Prediction (Low)	Human	CCN3	-	chr8:119419304..119419304	TCGA,ICGC,COSMIC	Splice 1
m6A	chr8:119419263(+)	Prediction (Low)	Human	CCN3	-	chr8:119419265..119419265	TCGA,ICGC,COSMIC	Splice 1
m6A	chr8:119419289(+)	Prediction (Low)	Human	CCN3	-	chr8:119419265..119419265	TCGA,ICGC,COSMIC	Splice 1
m6A	chr8:119419289(+)	Prediction (Low)	Human	CCN3	-	chr8:119419309..119419309	TCGA,ICGC,COSMIC	Splice 1
m6A	chr8:119419289(+)	Prediction (Low)	Human	CCN3	rs558076900	chr8:119419308..119419308	TCGA,ICGC,COSMIC	Splice 1
m6A	chr8:119419289(+)	Prediction (Low)	Human	CCN3	-	chr8:119419291..119419291	TCGA,ICGC	Splice 1
m6A	chr8:119419289(+)	Prediction (Low)	Human	CCN3	-	chr8:119419288..119419288	TCGA,ICGC,COSMIC	Splice 1

## Sheet: MMP23B
Modification Type	Chromosome Position	Source	Species	Gene	Variant(s)	SNP Position	Database	Transcriptome Regulation	Disease
m6A	chr1:1633763(+)	Prediction (Low)	Human	MMP23B	rs1429525455	chr1:1633743..1633743	dbSNP153	Splice 4
m6A	chr1:1633944(+)	Prediction (Low)	Human	MMP23B	rs1184820123	chr1:1633946..1633946	dbSNP153
m6A	chr1:1634462(+)	Prediction (Low)	Human	MMP23B	rs1311511549	chr1:1634464..1634464	dbSNP153	Splice 9
m6A	chr1:1634708(+)	Prediction (Low)	Human	MMP23B	rs1214828613	chr1:1634711..1634711	dbSNP153	Splice 1
m6A	chr1:1634708(+)	Prediction (Low)	Human	MMP23B	rs1268479505	chr1:1634712..1634712	dbSNP153	Splice 1
m6A	chr1:1634780(+)	Prediction (Low)	Human	MMP23B	rs1485678635	chr1:1634776..1634777	dbSNP153	Splice 1

## Sheet: APOD
Modification Type	Chromosome Position	Source	Species	Gene	Variant(s)	SNP Position	Database	Transcriptome Regulation	Disease
m6A	chr3:195568825(-)	MeRIP-seq (Medium)	Human	APOD	rs1179295683	chr3:195568826..195568826	dbSNP153
m6A	chr3:195568900(-)	MeRIP-seq (Medium)	Human	APOD	rs1402313499	chr3:195568898..195568898	dbSNP153
m6A	chr3:195568928(-)	MeRIP-seq (Medium)	Human	APOD	rs1286549058	chr3:195568927..195568928	dbSNP153
m6A	chr3:195568928(-)	MeRIP-seq (Medium)	Human	APOD	rs762785858	chr3:195568930..195568930	dbSNP153
m6A	chr3:195568988(-)	MeRIP-seq (Medium)	Human	APOD	rs765290794	chr3:195568988..195568988	dbSNP153	miRNA 1
m6A	chr3:195568988(-)	MeRIP-seq (Medium)	Human	APOD	rs765290794	chr3:195568988..195568988	dbSNP153	miRNA 1
m6A	chr3:195568988(-)	MeRIP-seq (Medium)	Human	APOD	rs141964097	chr3:195568989..195568989	dbSNP153	miRNA 1
m6A	chr3:195568988(-)	MeRIP-seq (Medium)	Human	APOD	rs1242338887	chr3:195568990..195568990	dbSNP153	miRNA 1
m6A	chr3:195569015(-)	MeRIP-seq (Medium)	Human	APOD	rs200781716	chr3:195569014..195569014	dbSNP153	miRNA 1
m6A	chr3:195569015(-)	MeRIP-seq (Medium)	Human	APOD	rs200781716	chr3:195569014..195569014	dbSNP153	miRNA 1
m6A	chr3:195568900(-)	MeRIP-seq (Medium)	Human	APOD	-	chr3:195568899..195568899	TCGA
m6A	chr3:195568919(-)	Prediction (Low)	Human	APOD	rs746682027	chr3:195568895..195568895	dbSNP153
m6A	chr3:195568919(-)	Prediction (Low)	Human	APOD	rs377294046	chr3:195568904..195568904	dbSNP153
m6A	chr3:195568919(-)	Prediction (Low)	Human	APOD	rs1286549058	chr3:195568927..195568928	dbSNP153
m6A	chr3:195568919(-)	Prediction (Low)	Human	APOD	rs5955	chr3:195568937..195568937	dbSNP153
m6A	chr3:195568919(-)	Prediction (Low)	Human	APOD	rs764273482	chr3:195568939..195568939	dbSNP153
m6A	chr3:195569090(-)	Prediction (Low)	Human	APOD	rs150664052	chr3:195569087..195569087	dbSNP153	Splice 4 miRNA 1
m6A	chr3:195570669(-)	Prediction (Low)	Human	APOD	rs1314310085	chr3:195570667..195570667	dbSNP153
m6A	chr3:195570669(-)	Prediction (Low)	Human	APOD	rs974886537	chr3:195570669..195570669	dbSNP153
m6A	chr3:195570742(-)	Prediction (Low)	Human	APOD	rs1008656744	chr3:195570739..195570739	dbSNP153
m6A	chr3:195571243(-)	Prediction (Low)	Human	APOD	rs574135740	chr3:195571211..195571211	dbSNP153
m6A	chr3:195571243(-)	Prediction (Low)	Human	APOD	rs1448462515	chr3:195571214..195571215	dbSNP153
m6A	chr3:195571243(-)	Prediction (Low)	Human	APOD	rs756776458	chr3:195571215..195571215	dbSNP153
m6A	chr3:195571243(-)	Prediction (Low)	Human	APOD	rs1454633797	chr3:195571221..195571221	dbSNP153
m6A	chr3:195571243(-)	Prediction (Low)	Human	APOD	rs373603544	chr3:195571233..195571233	dbSNP153
m6A	chr3:195571243(-)	Prediction (Low)	Human	APOD	rs1451978186	chr3:195571246..195571246	dbSNP153
m6A	chr3:195571243(-)	Prediction (Low)	Human	APOD	rs746851887	chr3:195571248..195571248	dbSNP153
m6A	chr3:195571243(-)	Prediction (Low)	Human	APOD	rs1335341574	chr3:195571252..195571252	dbSNP153
m6A	chr3:195571243(-)	Prediction (Low)	Human	APOD	rs768404715	chr3:195571253..195571253	dbSNP153
m6A	chr3:195571243(-)	Prediction (Low)	Human	APOD	rs773370036	chr3:195571255..195571255	dbSNP153
m6A	chr3:195571243(-)	Prediction (Low)	Human	APOD	rs773370036	chr3:195571255..195571255	dbSNP153
m6A	chr3:195571243(-)	Prediction (Low)	Human	APOD	rs1442268415	chr3:195571259..195571259	dbSNP153
m6A	chr3:195571243(-)	Prediction (Low)	Human	APOD	rs760151647	chr3:195571261..195571261	dbSNP153
m6A	chr3:195571243(-)	Prediction (Low)	Human	APOD	rs768088317	chr3:195571264..195571264	dbSNP153
m6A	chr3:195571243(-)	Prediction (Low)	Human	APOD	rs764508080	chr3:195571271..195571271	dbSNP153
m6A	chr3:195571355(-)	Prediction (Low)	Human	APOD	rs774316391	chr3:195571323..195571323	dbSNP153	Splice 9
m6A	chr3:195571355(-)	Prediction (Low)	Human	APOD	rs141707260	chr3:195571331..195571331	dbSNP153	Splice 9
m6A	chr3:195571355(-)	Prediction (Low)	Human	APOD	rs1411048994	chr3:195571335..195571335	dbSNP153	Splice 9
m6A	chr3:195571355(-)	Prediction (Low)	Human	APOD	rs539826949	chr3:195571336..195571336	dbSNP153	Splice 9
m6A	chr3:195571355(-)	Prediction (Low)	Human	APOD	rs376458064	chr3:195571337..195571337	dbSNP153	Splice 9
m6A	chr3:195571355(-)	Prediction (Low)	Human	APOD	rs761398570	chr3:195571347..195571347	dbSNP153	Splice 9
m6A	chr3:195579402(-)	Prediction (Low)	Human	APOD	rs746264167	chr3:195579372..195579372	dbSNP153,HGVD	Splice 10
m6A	chr3:195579402(-)	Prediction (Low)	Human	APOD	rs142890022	chr3:195579373..195579373	dbSNP153	Splice 10
m6A	chr3:195579402(-)	Prediction (Low)	Human	APOD	rs769227949	chr3:195579383..195579383	dbSNP153	Splice 10
m6A	chr3:195579402(-)	Prediction (Low)	Human	APOD	rs151068042	chr3:195579387..195579387	dbSNP153	Splice 10
m6A	chr3:195579402(-)	Prediction (Low)	Human	APOD	rs559280753	chr3:195579388..195579388	dbSNP153	Splice 10
m6A	chr3:195579402(-)	Prediction (Low)	Human	APOD	rs140922131	chr3:195579393..195579393	dbSNP153	Splice 10
m6A	chr3:195579402(-)	Prediction (Low)	Human	APOD	rs150194441	chr3:195579398..195579398	dbSNP153	Splice 10
m6A	chr3:195579402(-)	Prediction (Low)	Human	APOD	rs5952	chr3:195579418..195579418	dbSNP153	Splice 10
m6A	chr3:195583115(-)	Prediction (Low)	Human	APOD	rs951720268	chr3:195583096..195583098	dbSNP153	Splice 2
m6A	chr3:195568919(-)	Prediction (Low)	Human	APOD	-	chr3:195568890..195568890	TCGA,ICGC,COSMIC
m6A	chr16:31297322(-)	miCLIP (High)	Mouse	Apod	rs213089336	chr16:31297321..31297321	dbSNP150	RBP 2

## Sheet: TAC1
Modification Type	Chromosome Position	Source	Species	Gene	Variant(s)	SNP Position	Database	Transcriptome Regulation	Disease
m6A	chr6:82403174(+)	Prediction (Low)	Mouse	Tacr1	rs39109988	chr6:82403176..82403176	dbSNP150
m6A	chr6:82403488(+)	Prediction (Low)	Mouse	Tacr1	rs232055231	chr6:82403495..82403495	dbSNP150
m6A	chr6:82403488(+)	Prediction (Low)	Mouse	Tacr1	rs252310482	chr6:82403508..82403508	dbSNP150
m6A	chr6:82558665(+)	Prediction (Low)	Mouse	Tacr1	rs46661068	chr6:82558686..82558686	dbSNP150
m6A	chr7:97732166(+)	MeRIP-seq (Medium)	Human	TAC1	rs1293339539	chr7:97732167..97732167	dbSNP153	Splice 4
m6A	chr7:97732961(+)	Prediction (Low)	Human	TAC1	rs1034367048	chr7:97732964..97732964	dbSNP153

## Sheet: EML1
Modification Type	Chromosome Position	Source	Species	Gene	Variant(s)	SNP Position	Database	Transcriptome Regulation	Disease
m6A	chr14:99940159(+)	miCLIP (High)	Human	EML1	rs766267449	chr14:99940160..99940160	dbSNP153	RBP 1 circRNA 4
m6A	chr14:99940225(+)	MeRIP-seq (Medium)	Human	EML1	rs1475041487	chr14:99940226..99940226	dbSNP153	RBP 1 miRNA 3 circRNA 3
m6A	chr14:99940318(+)	MeRIP-seq (Medium)	Human	EML1	rs541611325	chr14:99940316..99940316	dbSNP153	RBP 3 circRNA 3
m6A	chr14:99940318(+)	MeRIP-seq (Medium)	Human	EML1	rs1211261655	chr14:99940317..99940319	dbSNP153	RBP 3 circRNA 3
m6A	chr14:99940413(+)	miCLIP (High)	Human	EML1	rs916379907	chr14:99940415..99940415	dbSNP153	RBP 1 circRNA 3
m6A	chr14:99940634(+)	m6A-REF-seq (High)	Human	EML1	rs1276780757	chr14:99940634..99940634	dbSNP153	RBP 3 circRNA 3
m6A	chr14:99940214(+)	miCLIP (High)	Human	EML1	-	chr14:99940214..99940214	ICGC,COSMIC	RBP 3 circRNA 3
m6A	chr14:99773483(+)	Prediction (Low)	Human	EML1	rs577865624	chr14:99773485..99773485	dbSNP153
m6A	chr14:99773483(+)	Prediction (Low)	Human	EML1	rs577865624	chr14:99773485..99773485	dbSNP153
m6A	chr14:99792841(+)	Prediction (Low)	Human	EML1	rs1227072825	chr14:99792843..99792843	dbSNP153	Splice 2
m6A	chr14:99809508(+)	Prediction (Low)	Human	EML1	rs899648903	chr14:99809501..99809501	dbSNP153	circRNA 2
m6A	chr14:99809508(+)	Prediction (Low)	Human	EML1	rs1161043263	chr14:99809506..99809506	dbSNP153	circRNA 2
m6A	chr14:99809508(+)	Prediction (Low)	Human	EML1	rs931159249	chr14:99809507..99809507	dbSNP153	circRNA 2
m6A	chr14:99809508(+)	Prediction (Low)	Human	EML1	rs1566876143	chr14:99809514..99809526	dbSNP153	circRNA 2
m6A	chr14:99809508(+)	Prediction (Low)	Human	EML1	rs1172072290	chr14:99809520..99809520	dbSNP153	circRNA 2
m6A	chr14:99809508(+)	Prediction (Low)	Human	EML1	rs1167601190	chr14:99809522..99809522	dbSNP153	circRNA 2
m6A	chr14:99809508(+)	Prediction (Low)	Human	EML1	rs745910669	chr14:99809539..99809539	dbSNP153	circRNA 2
m6A	chr14:99850892(+)	Prediction (Low)	Human	EML1	rs760634692	chr14:99850894..99850894	dbSNP153	RBP 2 Splice 12 circRNA 17
m6A	chr14:99850985(+)	Prediction (Low)	Human	EML1	rs141871132	chr14:99850987..99850987	dbSNP153	RBP 1 Splice 13 circRNA 17
m6A	chr14:99865624(+)	Prediction (Low)	Human	EML1	rs371106331	chr14:99865593..99865593	dbSNP153	Splice 11 circRNA 19
m6A	chr14:99865624(+)	Prediction (Low)	Human	EML1	rs1404554696	chr14:99865599..99865599	dbSNP153	Splice 11 circRNA 19
m6A	chr14:99878610(+)	Prediction (Low)	Human	EML1	rs1423949084	chr14:99878612..99878612	dbSNP153	Splice 8 circRNA 18
m6A	chr14:99883503(+)	Prediction (Low)	Human	EML1	rs529029266	chr14:99883501..99883501	dbSNP153	RBP 1 circRNA 9
m6A	chr14:99883522(+)	Prediction (Low)	Human	EML1	rs1175616219	chr14:99883524..99883524	dbSNP153	RBP 1 circRNA 9
m6A	chr14:99894741(+)	Prediction (Low)	Human	EML1	rs1239292362	chr14:99894744..99894744	dbSNP153	RBP 1 Splice 7 circRNA 17
m6A	chr14:99897203(+)	Prediction (Low)	Human	EML1	rs146448225	chr14:99897205..99897205	dbSNP153	Splice 15 circRNA 18
m6A	chr14:99907699(+)	Prediction (Low)	Human	EML1	rs775867027	chr14:99907699..99907699	dbSNP153	Splice 15 circRNA 28
m6A	chr14:99909435(+)	Prediction (Low)	Human	EML1	rs1044717999	chr14:99909438..99909438	dbSNP153	RBP 1 Splice 16 circRNA 28
m6A	chr14:99914206(+)	Prediction (Low)	Human	EML1	rs1444645451	chr14:99914204..99914204	dbSNP153	Splice 10 circRNA 28
m6A	chr14:99914285(+)	Prediction (Low)	Human	EML1	rs1382239875	chr14:99914272..99914274	dbSNP153	RBP 2 Splice 5 miRNA 1 circRNA 28
m6A	chr14:99914589(+)	Prediction (Low)	Human	EML1	rs1444902051	chr14:99914587..99914587	dbSNP153	RBP 3 Splice 5 circRNA 28
m6A	chr14:99914589(+)	Prediction (Low)	Human	EML1	rs1192076161	chr14:99914588..99914588	dbSNP153	RBP 3 Splice 5 circRNA 28
m6A	chr14:99914589(+)	Prediction (Low)	Human	EML1	rs1470574775	chr14:99914592..99914592	dbSNP153	RBP 3 Splice 5 circRNA 28
m6A	chr14:99920818(+)	Prediction (Low)	Human	EML1	rs1221795290	chr14:99920814..99920814	dbSNP153	RBP 1 Splice 10 circRNA 28
m6A	chr14:99920818(+)	Prediction (Low)	Human	EML1	rs763567379	chr14:99920817..99920817	dbSNP153	RBP 1 Splice 10 circRNA 28
m6A	chr14:99936203(+)	Prediction (Low)	Human	EML1	rs749545949	chr14:99936199..99936199	dbSNP153	circRNA 11
m6A	chr14:99936203(+)	Prediction (Low)	Human	EML1	rs571470046	chr14:99936202..99936202	dbSNP153	circRNA 11
m6A	chr14:99936203(+)	Prediction (Low)	Human	EML1	rs755337159	chr14:99936205..99936205	dbSNP153	circRNA 11
m6A	chr14:99941679(+)	Prediction (Low)	Human	EML1	rs183557320	chr14:99941694..99941694	dbSNP153	circRNA 1
m6A	chr14:99941679(+)	Prediction (Low)	Human	EML1	rs974874210	chr14:99941698..99941698	dbSNP153	circRNA 1
m6A	chr14:99941679(+)	Prediction (Low)	Human	EML1	rs75621358	chr14:99941707..99941707	dbSNP153	circRNA 1
m6A	chr14:99941924(+)	Prediction (Low)	Human	EML1	rs1483419825	chr14:99941894..99941894	dbSNP153	circRNA 1
m6A	chr14:99850892(+)	Prediction (Low)	Human	EML1	rs760634692	chr14:99850894..99850894	TCGA,ICGC,COSMIC	RBP 2 Splice 12 circRNA 17
m6A	chr14:99898272(+)	Prediction (Low)	Human	EML1	-	chr14:99898288..99898288	TCGA	Splice 17 circRNA 20
m6A	chr14:99914589(+)	Prediction (Low)	Human	EML1	rs1444902051	chr14:99914587..99914587	TCGA,ICGC	RBP 3 Splice 5 circRNA 28
m6A	chr14:99907699(+)	Prediction (Low)	Human	EML1	-	chr14:99907699..99907699	TCGA	Splice 15 circRNA 28
m6A	chr14:99898272(+)	Prediction (Low)	Human	EML1	-	chr14:99898276..99898276	TCGA,ICGC	Splice 17 circRNA 20
m6A	chr14:99865624(+)	Prediction (Low)	Human	EML1	-	chr14:99865600..99865600	TCGA	Splice 11 circRNA 19
m6A	chr14:99914206(+)	Prediction (Low)	Human	EML1	rs1444645451	chr14:99914204..99914204	TCGA,ICGC,COSMIC	Splice 10 circRNA 28
m6A	chr12:108539436(+)	MeRIP-seq (Medium)	Mouse	Eml1	rs4229557	chr12:108539438..108539438	dbSNP150	RBP 2
